# Supplementary material for: Structured crowdsourcing enables convolutional segmentation of histology images
Source: Bioinformatics. 2019 Feb 6;35(18):3461–7. doi: 10.1093/bioinformatics/btz083 (PMC6748796; doi:10.1093/bioinformatics/btz083)
Supplement: btz083_Supplementary_Information [file btz083_supplementary_information.zip]

Archive with 3 entries (2 files):
- btz083-suppl_data/
- btz083-suppl_data/Supplementary_Information.12-29.MA.forUpload.pdf
- btz083-suppl_data/Supplementary_Tables.12-29.MA.xlsx
