# Supplementary material for: Structured crowdsourcing enables convolutional segmentation of histology images
Source: Bioinformatics. 2019 Feb 6;35(18):3461–7. doi: 10.1093/bioinformatics/btz083 (PMC6748796; doi:10.1093/bioinformatics/btz083)
Supplement: btz083_Supplementary_Information [file btz083_supplementary_information.zip › btz083-suppl_data/Supplementary_Tables.12-29.MA.xlsx]

## Sheet: concordance_evaluation_set
slide_name	participant1	participant2	label	intersect	sums	dice
TCGA-A1-A0SK-DX1	JP1	NP9	blood	0	521	0
TCGA-A1-A0SK-DX1	JP1	NP13	fat	0	7229	0
TCGA-A1-A0SK-DX1	JP1	NP13	undetermined	0	6417	0
TCGA-A1-A0SK-DX1	JP1	NP14	tumor	751218	1825965	0.822818
TCGA-A1-A0SK-DX1	JP1	NP14	fat	0	10949	0
TCGA-A1-A0SK-DX1	JP1	NP17	tumor	716405	1757861	0.815087
TCGA-A1-A0SK-DX1	JP1	NP17	blood	0	713	0
TCGA-A1-A0SK-DX1	JP1	NP17	fat	0	9624	0
TCGA-A1-A0SK-DX1	JP1	NP18	tumor	800632	1987688	0.805591
TCGA-A1-A0SK-DX1	JP1	NP18	stroma	290480	923763	0.628906
TCGA-A1-A0SK-DX1	JP1	NP18	necrosis_or_debris	85402	304391	0.561134
TCGA-A1-A0SK-DX1	JP1	NP18	blood	0	1590	0
TCGA-A1-A0SK-DX1	JP1	NP18	fat	0	42568	0
TCGA-A1-A0SK-DX1	JP1	NP19	tumor	799599	1887299	0.847347
TCGA-A1-A0SK-DX1	JP1	NP19	stroma	370064	1000006	0.740124
TCGA-A1-A0SK-DX1	JP1	NP19	necrosis_or_debris	104820	348327	0.601848
TCGA-A1-A0SK-DX1	JP1	NP19	blood	0	2757	0
TCGA-A1-A0SK-DX1	JP1	NP19	exclude	0	19874	0
TCGA-A1-A0SK-DX1	JP1	NP19	fat	0	1737	0
TCGA-A1-A0SK-DX1	JP1	NP20	tumor	700147	1750442	0.799966
TCGA-A1-A0SK-DX1	JP1	NP20	stroma	398027	1139586	0.698547
TCGA-A1-A0SK-DX1	JP1	NP20	necrosis_or_debris	103523	346208	0.598039
TCGA-A1-A0SK-DX1	JP1	NP20	undetermined	0	23764	0
TCGA-A1-A0SK-DX1	JP1	NP21	tumor	641934	1647688	0.779194
TCGA-A1-A0SK-DX1	JP1	NP21	stroma	496431	1365501	0.727105
TCGA-A1-A0SK-DX1	JP1	NP21	necrosis_or_debris	68353	246811	0.553889
TCGA-A1-A0SK-DX1	JP1	NP13	lymphocytic_infiltrate	0	30042	0
TCGA-A1-A0SK-DX1	JP1	NP13	necrosis_or_debris	64945	208791	0.622105
TCGA-A1-A0SK-DX1	JP1	NP13	stroma	352552	996899	0.707297
TCGA-A1-A0SK-DX1	JP1	NP13	tumor	848592	2010622	0.844109
TCGA-A1-A0SK-DX1	JP1	NP9	necrosis_or_debris	94363	278012	0.678841
TCGA-A1-A0SK-DX1	JP1	NP9	stroma	490709	1331456	0.737101
TCGA-A1-A0SK-DX1	JP1	NP9	tumor	643275	1643783	0.782676
TCGA-A1-A0SK-DX1	JP1	SP2	fat	0	22637	0
TCGA-A1-A0SK-DX1	JP1	SP2	necrosis_or_debris	106983	330855	0.646706
TCGA-A1-A0SK-DX1	JP1	SP2	stroma	428537	1135253	0.754963
TCGA-A1-A0SK-DX1	JP1	SP2	tumor	730432	1771255	0.824762
TCGA-A1-A0SK-DX1	JP1	SP1	necrosis_or_debris	98061	332573	0.589711
TCGA-A1-A0SK-DX1	JP1	NP8	necrosis_or_debris	98194	336093	0.584326
TCGA-A1-A0SK-DX1	JP1	NP8	stroma	454849	1241019	0.733025
TCGA-A1-A0SK-DX1	JP1	NP8	tumor	671087	1682888	0.797542
TCGA-A1-A0SK-DX1	JP1	NP10	tumor	747465	1817910	0.822334
TCGA-A1-A0SK-DX1	JP1	NP10	stroma	447743	1277827	0.700788
TCGA-A1-A0SK-DX1	JP1	NP10	lymphocytic_infiltrate	0	29449	0
TCGA-A1-A0SK-DX1	JP1	NP10	exclude	0	14284	0
TCGA-A1-A0SK-DX1	JP1	NP11	tumor	654298	1661229	0.787728
TCGA-A1-A0SK-DX1	JP1	NP11	stroma	447602	1228771	0.728536
TCGA-A1-A0SK-DX1	JP1	NP11	necrosis_or_debris	100995	359889	0.561256
TCGA-A1-A0SK-DX1	JP1	NP11	blood	0	1306	0
TCGA-A1-A0SK-DX1	JP1	NP11	exclude	0	8805	0
TCGA-A1-A0SK-DX1	JP1	JP2	necrosis_or_debris	84033	289882	0.579774
TCGA-A1-A0SK-DX1	JP1	NP12	tumor	745402	1790110	0.8328
TCGA-A1-A0SK-DX1	JP1	NP12	stroma	466823	1313192	0.710974
TCGA-A1-A0SK-DX1	JP1	NP12	necrosis_or_debris	0	120530	0
TCGA-A1-A0SK-DX1	JP1	NP12	lymphocytic_infiltrate	0	36168	0
TCGA-A1-A0SK-DX1	JP1	NP10	necrosis_or_debris	0	120530	0
TCGA-A1-A0SK-DX1	JP1	NP9	exclude	0	6228	0
TCGA-A2-A0YM-DX1	JP1	NP17	lymphocytic_infiltrate	0	997973	0
TCGA-A2-A0YM-DX1	JP1	NP17	necrosis_or_debris	320044	835937	0.765713
TCGA-A2-A0YM-DX1	JP1	NP14	lymphocytic_infiltrate	0	1776353	0
TCGA-A2-A0YM-DX1	JP1	NP14	necrosis_or_debris	0	567924	0
TCGA-A2-A0YM-DX1	JP1	NP14	stroma	181184	1598639	0.226673
TCGA-A2-A0YM-DX1	JP1	NP14	tumor	3194021	7816700	0.81723
TCGA-A2-A0YM-DX1	JP1	NP17	fat	0	36463	0
TCGA-A2-A0YM-DX1	JP1	NP13	fat	0	38398	0
TCGA-A2-A0YM-DX1	JP1	NP13	necrosis_or_debris	350880	825599	0.850001
TCGA-A2-A0YM-DX1	JP1	NP13	stroma	341872	2102125	0.325263
TCGA-A2-A0YM-DX1	JP1	NP13	tumor	3540381	8532969	0.829812
TCGA-A2-A0YM-DX1	JP1	NP12	exclude	0	37769	0
TCGA-A2-A0YM-DX1	JP1	NP13	lymphocytic_infiltrate	0	260525	0
TCGA-A2-A0YM-DX1	JP1	NP18	tumor	3006285	7466491	0.805274
TCGA-A2-A0YM-DX1	JP1	NP18	stroma	510558	2308846	0.442262
TCGA-A2-A0YM-DX1	JP1	NP18	necrosis_or_debris	396396	1892797	0.418847
TCGA-A2-A0YM-DX1	JP1	NP21	lymphocytic_infiltrate	0	164935	0
TCGA-A2-A0YM-DX1	JP1	NP21	necrosis_or_debris	304842	778559	0.783093
TCGA-A2-A0YM-DX1	JP1	NP21	stroma	662272	2900296	0.456693
TCGA-A2-A0YM-DX1	JP1	NP21	tumor	3163377	7915826	0.799254
TCGA-A2-A0YM-DX1	JP1	NP20	undetermined	0	59722	0
TCGA-A2-A0YM-DX1	JP1	NP20	necrosis_or_debris	386732	869364	0.889689
TCGA-A2-A0YM-DX1	JP1	NP20	stroma	912755	3262597	0.559527
TCGA-A2-A0YM-DX1	JP1	NP20	tumor	3066332	7567933	0.810349
TCGA-A2-A0YM-DX1	JP1	NP19	exclude	0	101632	0
TCGA-A2-A0YM-DX1	JP1	NP19	blood	0	58161	0
TCGA-A2-A0YM-DX1	JP1	NP19	lymphocytic_infiltrate	0	876664	0
TCGA-A2-A0YM-DX1	JP1	NP19	necrosis_or_debris	386391	883488	0.874694
TCGA-A2-A0YM-DX1	JP1	NP19	stroma	485441	2194659	0.442384
TCGA-A2-A0YM-DX1	JP1	NP19	tumor	3056286	7645012	0.79955
TCGA-A2-A0YM-DX1	JP1	NP18	blood	0	91482	0
TCGA-A2-A0YM-DX1	JP1	NP12	lymphocytic_infiltrate	0	356396	0
TCGA-A2-A0YM-DX1	JP1	NP12	necrosis_or_debris	357978	832841	0.859655
TCGA-A2-A0YM-DX1	JP1	NP12	stroma	814810	2959233	0.55069
TCGA-A2-A0YM-DX1	JP1	NP12	tumor	3114362	7573377	0.82245
TCGA-A2-A0YM-DX1	JP1	JP2	lymphocytic_infiltrate	0	266503	0
TCGA-A2-A0YM-DX1	JP1	JP2	necrosis_or_debris	410465	903444	0.908667
TCGA-A2-A0YM-DX1	JP1	NP11	lymphocytic_infiltrate	0	108337	0
TCGA-A2-A0YM-DX1	JP1	NP11	necrosis_or_debris	430109	942051	0.913133
TCGA-A2-A0YM-DX1	JP1	NP11	stroma	910940	3285222	0.554568
TCGA-A2-A0YM-DX1	JP1	NP11	tumor	2959460	7372466	0.802841
TCGA-A2-A0YM-DX1	JP1	NP10	exclude	0	30798	0
TCGA-A2-A0YM-DX1	JP1	NP10	necrosis_or_debris	0	470804	0
TCGA-A2-A0YM-DX1	JP1	NP11	exclude	0	51540	0
TCGA-A2-A0YM-DX1	JP1	NP10	stroma	944524	3725128	0.50711
TCGA-A2-A0YM-DX1	JP1	NP10	tumor	3063689	7532886	0.813417
TCGA-A2-A0YM-DX1	JP1	NP9	exclude	0	40132	0
TCGA-A2-A0YM-DX1	JP1	NP9	lymphocytic_infiltrate	0	992086	0
TCGA-A2-A0YM-DX1	JP1	NP8	tumor	2939996	7340118	0.801076
TCGA-A2-A0YM-DX1	JP1	NP9	necrosis_or_debris	417941	914952	0.91358
TCGA-A2-A0YM-DX1	JP1	NP9	stroma	517829	2253240	0.459631
TCGA-A2-A0YM-DX1	JP1	NP9	tumor	3069957	7559206	0.812243
TCGA-A2-A0YM-DX1	JP1	SP2	exclude	0	85485	0
TCGA-A2-A0YM-DX1	JP1	SP2	lymphocytic_infiltrate	0	533659	0
TCGA-A2-A0YM-DX1	JP1	SP2	necrosis_or_debris	446224	950067	0.939353
TCGA-A2-A0YM-DX1	JP1	SP2	stroma	700427	2673462	0.523985
TCGA-A2-A0YM-DX1	JP1	SP2	tumor	3056761	7516943	0.813299
TCGA-A2-A0YM-DX1	JP1	SP1	exclude	0	99034	0
TCGA-A2-A0YM-DX1	JP1	SP1	blood	0	3535	0
TCGA-A2-A0YM-DX1	JP1	SP1	lymphocytic_infiltrate	0	229005	0
TCGA-A2-A0YM-DX1	JP1	SP1	necrosis_or_debris	422781	915778	0.923326
TCGA-A2-A0YM-DX1	JP1	NP8	lymphocytic_infiltrate	0	417720	0
TCGA-A2-A0YM-DX1	JP1	NP8	necrosis_or_debris	404906	909031	0.890852
TCGA-A2-A0YM-DX1	JP1	NP8	stroma	852747	3092747	0.55145
TCGA-A7-A0DA-DX1	JP1	NP17	fat	0	18543	0
TCGA-A7-A0DA-DX1	JP1	NP18	lymphocytic_infiltrate	81951	763303	0.214727
TCGA-A7-A0DA-DX1	JP1	NP18	blood	22957	683777	0.0671476
TCGA-A7-A0DA-DX1	JP1	NP18	necrosis_or_debris	0	1280265	0
TCGA-A7-A0DA-DX1	JP1	NP18	fat	0	94030	0
TCGA-A7-A0DA-DX1	JP1	NP19	tumor	2843855	6342025	0.896829
TCGA-A7-A0DA-DX1	JP1	NP19	stroma	746245	2762826	0.540204
TCGA-A7-A0DA-DX1	JP1	NP19	lymphocytic_infiltrate	372524	1015358	0.733779
TCGA-A7-A0DA-DX1	JP1	NP19	blood	17806	653202	0.0545191
TCGA-A7-A0DA-DX1	JP1	NP19	glandular_secretions	0	3600	0
TCGA-A7-A0DA-DX1	JP1	NP19	exclude	0	45941	0
TCGA-A7-A0DA-DX1	JP1	NP21	tumor	2245142	5800480	0.774123
TCGA-A7-A0DA-DX1	JP1	NP21	stroma	822768	3642676	0.451738
TCGA-A7-A0DA-DX1	JP1	NP21	lymphocytic_infiltrate	221279	793872	0.557468
TCGA-A7-A0DA-DX1	JP1	NP21	blood	0	585924	0
TCGA-A7-A0DA-DX1	JP1	NP17	glandular_secretions	0	9155	0
TCGA-A7-A0DA-DX1	JP1	NP17	necrosis_or_debris	0	241037	0
TCGA-A7-A0DA-DX1	JP1	NP17	blood	4233	599463	0.0141226
TCGA-A7-A0DA-DX1	JP1	NP17	lymphocytic_infiltrate	173236	883029	0.392368
TCGA-A7-A0DA-DX1	JP1	NP10	necrosis_or_debris	0	193546	0
TCGA-A7-A0DA-DX1	JP1	NP10	blood	0	585924	0
TCGA-A7-A0DA-DX1	JP1	NP10	lymphocytic_infiltrate	300170	906091	0.66256
TCGA-A7-A0DA-DX1	JP1	NP9	necrosis_or_debris	0	170640	0
TCGA-A7-A0DA-DX1	JP1	NP9	blood	7711	593635	0.0259789
TCGA-A7-A0DA-DX1	JP1	NP9	lymphocytic_infiltrate	447743	1066504	0.839646
TCGA-A7-A0DA-DX1	JP1	NP10	exclude	0	11751	0
TCGA-A7-A0DA-DX1	JP1	NP9	stroma	708757	2353775	0.60223
TCGA-A7-A0DA-DX1	JP1	SP2	blood	0	585924	0
TCGA-A7-A0DA-DX1	JP1	SP2	lymphocytic_infiltrate	381609	1102248	0.692419
TCGA-A7-A0DA-DX1	JP1	SP2	stroma	834599	2666057	0.626092
TCGA-A7-A0DA-DX1	JP1	SP2	tumor	3085236	6468723	0.953893
TCGA-A7-A0DA-DX1	JP1	NP8	blood	0	585924	0
TCGA-A7-A0DA-DX1	JP1	NP8	lymphocytic_infiltrate	343391	972669	0.70608
TCGA-A7-A0DA-DX1	JP1	NP9	tumor	3189227	6638398	0.960842
TCGA-A7-A0DA-DX1	JP1	NP11	lymphocytic_infiltrate	184421	756845	0.487342
TCGA-A7-A0DA-DX1	JP1	NP11	necrosis_or_debris	0	151963	0
TCGA-A7-A0DA-DX1	JP1	NP14	fat	0	15010	0
TCGA-A7-A0DA-DX1	JP1	NP14	necrosis_or_debris	0	504405	0
TCGA-A7-A0DA-DX1	JP1	NP14	blood	2254	589836	0.0076428
TCGA-A7-A0DA-DX1	JP1	NP14	lymphocytic_infiltrate	342649	1136520	0.602979
TCGA-A7-A0DA-DX1	JP1	NP14	stroma	466475	2074537	0.449715
TCGA-A7-A0DA-DX1	JP1	NP14	tumor	2972577	6502644	0.914267
TCGA-A7-A0DA-DX1	JP1	NP11	blood	0	585924	0
TCGA-A7-A0DA-DX1	JP1	NP13	blood	5248	594290	0.0176614
TCGA-A7-A0DA-DX1	JP1	NP13	stroma	420131	1846991	0.454936
TCGA-A7-A0DA-DX1	JP1	NP13	tumor	3268433	7635856	0.856075
TCGA-A7-A0DA-DX1	JP1	NP12	blood	0	585924	0
TCGA-A7-A0DA-DX1	JP1	NP12	lymphocytic_infiltrate	172361	829695	0.41548
TCGA-A7-A0DA-DX1	JP1	JP2	blood	0	585924	0
TCGA-A7-A0DA-DX1	JP1	JP2	lymphocytic_infiltrate	346625	1118707	0.619689
TCGA-A7-A0DA-DX1	JP1	NP13	lymphocytic_infiltrate	132131	745815	0.354326
TCGA-AR-A1AY-DX1	JP1	NP12	tumor	868837	2232535	0.778341
TCGA-AR-A1AY-DX1	JP1	NP12	stroma	296847	864861	0.686462
TCGA-AR-A1AY-DX1	JP1	NP12	necrosis_or_debris	0	271322	0
TCGA-AR-A1AY-DX1	JP1	NP12	exclude	0	14306	0
TCGA-AR-A1AY-DX1	JP1	NP13	tumor	1015311	2460841	0.825174
TCGA-AR-A1AY-DX1	JP1	NP13	stroma	192331	598516	0.642693
TCGA-AR-A1AY-DX1	JP1	NP13	lymphocytic_infiltrate	0	2695	0
TCGA-AR-A1AY-DX1	JP1	NP13	necrosis_or_debris	0	291471	0
TCGA-AR-A1AY-DX1	JP1	NP13	blood	0	7970	0
TCGA-AR-A1AY-DX1	JP1	NP13	fat	0	21531	0
TCGA-AR-A1AY-DX1	JP1	NP14	tumor	1016390	2442645	0.832204
TCGA-AR-A1AY-DX1	JP1	NP14	stroma	192335	603919	0.636956
TCGA-AR-A1AY-DX1	JP1	NP14	necrosis_or_debris	0	56376	0
TCGA-AR-A1AY-DX1	JP1	NP14	exclude	0	280084	0
TCGA-AR-A1AY-DX1	JP1	NP17	tumor	752422	2129377	0.706706
TCGA-AR-A1AY-DX1	JP1	NP17	blood	0	13194	0
TCGA-AR-A1AY-DX1	JP1	NP17	fat	0	32671	0
TCGA-AR-A1AY-DX1	JP1	JP2	necrosis_or_debris	0	268546	0
TCGA-AR-A1AY-DX1	JP1	NP11	exclude	0	26851	0
TCGA-AR-A1AY-DX1	JP1	NP11	necrosis_or_debris	0	250160	0
TCGA-AR-A1AY-DX1	JP1	NP11	stroma	296608	1046703	0.566747
TCGA-AR-A1AY-DX1	JP1	NP8	tumor	869569	2225750	0.781372
TCGA-AR-A1AY-DX1	JP1	NP8	stroma	313019	876783	0.714017
TCGA-AR-A1AY-DX1	JP1	NP8	necrosis_or_debris	0	280491	0
TCGA-AR-A1AY-DX1	JP1	SP1	tumor	743178	2102861	0.706826
TCGA-AR-A1AY-DX1	JP1	SP1	exclude	0	58536	0
TCGA-AR-A1AY-DX1	JP1	SP2	tumor	753450	2112821	0.713217
TCGA-AR-A1AY-DX1	JP1	SP2	stroma	258799	848667	0.609895
TCGA-AR-A1AY-DX1	JP1	SP2	necrosis_or_debris	0	383888	0
TCGA-AR-A1AY-DX1	JP1	NP18	tumor	946442	2372485	0.797849
TCGA-AR-A1AY-DX1	JP1	SP2	exclude	0	37648	0
TCGA-AR-A1AY-DX1	JP1	NP9	stroma	278143	794546	0.700131
TCGA-AR-A1AY-DX1	JP1	NP9	necrosis_or_debris	0	352621	0
TCGA-AR-A1AY-DX1	JP1	NP9	exclude	0	23106	0
TCGA-AR-A1AY-DX1	JP1	NP10	tumor	886860	2265439	0.782948
TCGA-AR-A1AY-DX1	JP1	NP10	stroma	93368	508077	0.367535
TCGA-AR-A1AY-DX1	JP1	NP10	necrosis_or_debris	0	578084	0
TCGA-AR-A1AY-DX1	JP1	NP10	exclude	0	31424	0
TCGA-AR-A1AY-DX1	JP1	NP11	tumor	700831	2059310	0.680646
TCGA-AR-A1AY-DX1	JP1	NP9	tumor	849601	2212751	0.767914
TCGA-AR-A1AY-DX1	JP1	NP18	stroma	198168	769434	0.515101
TCGA-AR-A1AY-DX1	JP1	NP18	necrosis_or_debris	0	181757	0
TCGA-AR-A1AY-DX1	JP1	NP18	blood	0	34030	0
TCGA-AR-A1AY-DX1	JP1	NP18	exclude	0	25318	0
TCGA-AR-A1AY-DX1	JP1	NP19	tumor	812535	2167686	0.74968
TCGA-AR-A1AY-DX1	JP1	NP19	stroma	248754	789177	0.630414
TCGA-AR-A1AY-DX1	JP1	NP19	necrosis_or_debris	0	349714	0
TCGA-AR-A1AY-DX1	JP1	NP19	blood	0	18613	0
TCGA-AR-A1AY-DX1	JP1	NP19	exclude	0	57834	0
TCGA-AR-A1AY-DX1	JP1	NP20	tumor	963234	2371386	0.812381
TCGA-AR-A1AY-DX1	JP1	NP20	stroma	283360	1011638	0.5602
TCGA-AR-A1AY-DX1	JP1	NP21	tumor	580070	1937226	0.598867
TCGA-AR-A1AY-DX1	JP1	NP21	necrosis_or_debris	0	200507	0
TCGA-AR-A1AY-DX1	JP1	NP21	blood	0	7350	0
TCGA-AR-A1AY-DX1	JP1	NP21	stroma	311525	1237941	0.503295
TCGA-BH-A0BG-DX1	JP1	NP21	blood	2095	17028	0.246065
TCGA-BH-A0BG-DX1	JP1	NP21	stroma	2207362	6198223	0.712256
TCGA-BH-A0BG-DX1	JP1	NP21	tumor	945707	2678965	0.706024
TCGA-BH-A0BG-DX1	JP1	NP20	lymphocytic_infiltrate	0	467703	0
TCGA-BH-A0BG-DX1	JP1	NP20	lymphatics	0	1385247	0
TCGA-BH-A0BG-DX1	JP1	NP20	blood	0	3224	0
TCGA-BH-A0BG-DX1	JP1	NP20	stroma	2231909	6062269	0.736328
TCGA-BH-A0BG-DX1	JP1	NP20	tumor	1033353	2683179	0.770245
TCGA-BH-A0BG-DX1	JP1	NP19	fat	0	2531	0
TCGA-BH-A0BG-DX1	JP1	NP21	lymphocytic_infiltrate	0	322159	0
TCGA-BH-A0BG-DX1	JP1	NP21	lymphatics	0	1385247	0
TCGA-BH-A0BG-DX1	JP1	NP19	exclude	0	39284	0
TCGA-BH-A0BG-DX1	JP1	SP1	blood	0	3224	0
TCGA-BH-A0BG-DX1	JP1	SP1	stroma	2104634	5570055	0.755696
TCGA-BH-A0BG-DX1	JP1	SP1	lymphatics	0	1385247	0
TCGA-BH-A0BG-DX1	JP1	SP1	lymphocytic_infiltrate	0	771733	0
TCGA-BH-A0BG-DX1	JP1	SP2	stroma	2038898	5842376	0.697969
TCGA-BH-A0BG-DX1	JP1	NP11	stroma	1954244	5926526	0.659491
TCGA-BH-A0BG-DX1	JP1	NP11	tumor	1015866	2677042	0.758947
TCGA-BH-A0BG-DX1	JP1	NP10	blood_vessel	0	5931	0
TCGA-BH-A0BG-DX1	JP1	NP10	exclude	0	467	0
TCGA-BH-A0BG-DX1	JP1	NP10	necrosis_or_debris	0	3256094	0
TCGA-BH-A0BG-DX1	JP1	NP10	lymphatics	0	1385247	0
TCGA-BH-A0BG-DX1	JP1	NP10	blood	0	4304	0
TCGA-BH-A0BG-DX1	JP1	NP10	stroma	310720	3054833	0.203428
TCGA-BH-A0BG-DX1	JP1	NP10	tumor	1145467	2894746	0.791411
TCGA-BH-A0BG-DX1	JP1	SP2	tumor	1046926	2724372	0.768563
TCGA-BH-A0BG-DX1	JP1	NP9	lymphocytic_infiltrate	0	918360	0
TCGA-BH-A0BG-DX1	JP1	NP9	blood	0	6542	0
TCGA-BH-A0BG-DX1	JP1	NP9	stroma	2079677	5434100	0.765417
TCGA-BH-A0BG-DX1	JP1	NP9	tumor	1101299	2857373	0.770847
TCGA-BH-A0BG-DX1	JP1	SP2	blood_vessel	0	12059	0
TCGA-BH-A0BG-DX1	JP1	SP2	plasma_cells	0	167533	0
TCGA-BH-A0BG-DX1	JP1	SP2	necrosis_or_debris	0	171639	0
TCGA-BH-A0BG-DX1	JP1	SP2	lymphocytic_infiltrate	0	289689	0
TCGA-BH-A0BG-DX1	JP1	SP2	lymphatics	1046	1386293	0.00150906
TCGA-BH-A0BG-DX1	JP1	SP2	blood	0	7661	0
TCGA-BH-A0BG-DX1	JP1	NP9	lymphatics	0	1385247	0
TCGA-BH-A0BG-DX1	JP1	NP11	blood	1373	10745	0.255561
TCGA-BH-A0BG-DX1	JP1	SP1	tumor	1130264	2871363	0.787267
TCGA-BH-A0BG-DX1	JP1	NP8	lymphocytic_infiltrate	0	1168971	0
TCGA-BH-A0BG-DX1	JP1	NP8	lymphatics	0	1385247	0
TCGA-BH-A0BG-DX1	JP1	NP8	blood	0	3224	0
TCGA-BH-A0BG-DX1	JP1	NP8	stroma	2115531	5280987	0.801188
TCGA-BH-A0BG-DX1	JP1	NP8	tumor	1088350	2763193	0.787748
TCGA-BH-A0BG-DX1	JP1	NP11	lymphatics	0	1385247	0
TCGA-BH-A0BG-DX1	JP1	NP11	lymphocytic_infiltrate	0	148889	0
TCGA-BH-A0BG-DX1	JP1	NP11	necrosis_or_debris	0	437581	0
TCGA-BH-A0BG-DX1	JP1	NP18	stroma	1439043	4442908	0.647793
TCGA-BH-A0BG-DX1	JP1	NP18	tumor	1117777	3105935	0.719768
TCGA-BH-A0BG-DX1	JP1	NP17	fat	0	4208	0
TCGA-BH-A0BG-DX1	JP1	NP17	lymphocytic_infiltrate	0	1452195	0
TCGA-BH-A0BG-DX1	JP1	NP17	lymphatics	0	1385247	0
TCGA-BH-A0BG-DX1	JP1	NP17	blood	1639	21957	0.149292
TCGA-BH-A0BG-DX1	JP1	NP17	stroma	1752045	4794015	0.73093
TCGA-BH-A0BG-DX1	JP1	NP17	tumor	1115420	2944000	0.757758
TCGA-BH-A0BG-DX1	JP1	NP14	necrosis_or_debris	0	436692	0
TCGA-BH-A0BG-DX1	JP1	NP18	blood	2409	96433	0.0499621
TCGA-BH-A0BG-DX1	JP1	NP14	lymphocytic_infiltrate	0	1268216	0
TCGA-BH-A0BG-DX1	JP1	NP14	blood	0	15776	0
TCGA-BH-A0BG-DX1	JP1	NP14	stroma	1382126	4292759	0.643934
TCGA-BH-A0BG-DX1	JP1	NP14	tumor	1207361	3202932	0.75391
TCGA-BH-A0BG-DX1	JP1	NP13	lymphocytic_infiltrate	0	283523	0
TCGA-BH-A0BG-DX1	JP1	NP13	lymphatics	0	1385247	0
TCGA-BH-A0BG-DX1	JP1	NP13	blood	0	3224	0
TCGA-BH-A0BG-DX1	JP1	NP13	stroma	1842768	5407134	0.681606
TCGA-BH-A0BG-DX1	JP1	NP13	tumor	1179691	3522494	0.669804
TCGA-BH-A0BG-DX1	JP1	NP12	lymphocytic_infiltrate	0	639267	0
TCGA-BH-A0BG-DX1	JP1	NP14	lymphatics	0	1385247	0
TCGA-BH-A0BG-DX1	JP1	NP12	lymphatics	0	1385247	0
TCGA-BH-A0BG-DX1	JP1	NP18	lymphatics	0	1385247	0
TCGA-BH-A0BG-DX1	JP1	NP18	fat	0	90382	0
TCGA-BH-A0BG-DX1	JP1	NP18	lymphocytic_infiltrate	0	1480717	0
TCGA-BH-A0BG-DX1	JP1	NP19	lymphocytic_infiltrate	0	917864	0
TCGA-BH-A0BG-DX1	JP1	NP19	lymphatics	0	1385247	0
TCGA-BH-A0BG-DX1	JP1	NP19	blood	2766	36250	0.152607
TCGA-BH-A0BG-DX1	JP1	NP19	stroma	1961151	5207904	0.753144
TCGA-BH-A0BG-DX1	JP1	NP19	tumor	1097237	3012542	0.728446
TCGA-BH-A0BG-DX1	JP1	NP12	blood	0	14332	0
TCGA-BH-A0BG-DX1	JP1	NP12	stroma	2172590	5820574	0.746521
TCGA-BH-A0BG-DX1	JP1	NP12	tumor	1059031	2742202	0.772395
TCGA-BH-A0BG-DX1	JP1	JP2	lymphatics	0	1385247	0
TCGA-BH-A0BG-DX1	JP1	JP2	blood	0	3224	0
TCGA-BH-A0BG-DX1	JP1	JP2	stroma	2020055	5291211	0.763551
TCGA-BH-A0BG-DX1	JP1	JP2	tumor	915555	2635346	0.694827
TCGA-BH-A0BG-DX1	JP1	NP11	blood_vessel	0	15592	0
TCGA-BH-A0BG-DX1	JP1	JP2	lymphocytic_infiltrate	0	1286594	0
TCGA-C8-A26Y-DX1	JP1	NP11	lymphocytic_infiltrate	433205	2678651	0.32345
TCGA-C8-A26Y-DX1	JP1	NP11	necrosis_or_debris	0	1048286	0
TCGA-C8-A26Y-DX1	JP1	NP11	stroma	201857	1363490	0.296089
TCGA-C8-A26Y-DX1	JP1	NP10	exclude	0	106661	0
TCGA-C8-A26Y-DX1	JP1	NP10	necrosis_or_debris	0	814294	0
TCGA-C8-A26Y-DX1	JP1	NP8	tumor	240975	1669097	0.288749
TCGA-C8-A26Y-DX1	JP1	NP8	stroma	453983	1768426	0.513432
TCGA-C8-A26Y-DX1	JP1	NP8	lymphocytic_infiltrate	545727	2870357	0.38025
TCGA-C8-A26Y-DX1	JP1	SP1	lymphocytic_infiltrate	337287	2563070	0.26319
TCGA-C8-A26Y-DX1	JP1	SP1	exclude	0	38314	0
TCGA-C8-A26Y-DX1	JP1	SP1	blood_vessel	0	276608	0
TCGA-C8-A26Y-DX1	JP1	SP2	tumor	0	939504	0
TCGA-C8-A26Y-DX1	JP1	SP2	stroma	378452	1900280	0.398312
TCGA-C8-A26Y-DX1	JP1	NP11	tumor	234327	1196395	0.391722
TCGA-C8-A26Y-DX1	JP1	SP2	lymphocytic_infiltrate	803591	3219062	0.49927
TCGA-C8-A26Y-DX1	JP1	SP2	fat	0	66844	0
TCGA-C8-A26Y-DX1	JP1	SP2	blood_vessel	0	139324	0
TCGA-C8-A26Y-DX1	JP1	NP9	tumor	27591	1310053	0.042122
TCGA-C8-A26Y-DX1	JP1	NP9	lymphocytic_infiltrate	629192	2919565	0.431018
TCGA-C8-A26Y-DX1	JP1	NP9	exclude	0	23211	0
TCGA-C8-A26Y-DX1	JP1	NP10	tumor	247475	855232	0.578732
TCGA-C8-A26Y-DX1	JP1	NP10	stroma	319901	1670332	0.383039
TCGA-C8-A26Y-DX1	JP1	NP10	lymphocytic_infiltrate	559436	2861361	0.391028
TCGA-C8-A26Y-DX1	JP1	SP2	exclude	0	42866	0
TCGA-C8-A26Y-DX1	JP1	NP9	stroma	464659	2055051	0.452212
TCGA-C8-A26Y-DX1	JP1	NP11	fat	0	21058	0
TCGA-C8-A26Y-DX1	JP1	JP2	tumor	0	1011959	0
TCGA-C8-A26Y-DX1	JP1	JP2	lymphocytic_infiltrate	634139	2928725	0.433048
TCGA-C8-A26Y-DX1	JP1	NP17	tumor	116049	1002853	0.231438
TCGA-C8-A26Y-DX1	JP1	NP14	exclude	0	195355	0
TCGA-C8-A26Y-DX1	JP1	NP14	blood	0	154836	0
TCGA-C8-A26Y-DX1	JP1	NP14	lymphocytic_infiltrate	510685	2781447	0.367208
TCGA-C8-A26Y-DX1	JP1	NP14	stroma	361262	1943742	0.371718
TCGA-C8-A26Y-DX1	JP1	NP14	tumor	0	1232500	0
TCGA-C8-A26Y-DX1	JP1	NP13	fat	0	33578	0
TCGA-C8-A26Y-DX1	JP1	NP13	lymphocytic_infiltrate	465867	2708180	0.344044
TCGA-C8-A26Y-DX1	JP1	NP13	stroma	448711	2173488	0.412895
TCGA-C8-A26Y-DX1	JP1	NP13	tumor	278146	1392634	0.399453
TCGA-C8-A26Y-DX1	JP1	NP12	blood_vessel	0	299150	0
TCGA-C8-A26Y-DX1	JP1	NP12	fat	0	13168	0
TCGA-C8-A26Y-DX1	JP1	NP12	exclude	0	41877	0
TCGA-C8-A26Y-DX1	JP1	NP12	lymphocytic_infiltrate	523049	2817181	0.371328
TCGA-C8-A26Y-DX1	JP1	NP12	stroma	430627	2081172	0.413831
TCGA-C8-A26Y-DX1	JP1	NP12	tumor	0	1055332	0
TCGA-C8-A26Y-DX1	JP1	JP2	blood_vessel	0	303650	0
TCGA-C8-A26Y-DX1	JP1	NP17	stroma	427785	2241154	0.381754
TCGA-C8-A26Y-DX1	JP1	NP17	lymphocytic_infiltrate	645791	2968203	0.435139
TCGA-C8-A26Y-DX1	JP1	NP17	glandular_secretions	0	40500	0
TCGA-C8-A26Y-DX1	JP1	NP17	fat	0	55170	0
TCGA-C8-A26Y-DX1	JP1	NP21	lymphocytic_infiltrate	496182	2718142	0.365089
TCGA-C8-A26Y-DX1	JP1	NP21	stroma	516558	2903737	0.355788
TCGA-C8-A26Y-DX1	JP1	NP21	tumor	149504	686001	0.435871
TCGA-C8-A26Y-DX1	JP1	NP19	fat	0	17825	0
TCGA-C8-A26Y-DX1	JP1	NP19	blood	0	5773	0
TCGA-C8-A26Y-DX1	JP1	NP19	tumor	267439	1251328	0.427448
TCGA-C8-A26Y-DX1	JP1	NP18	fat	0	212480	0
TCGA-C8-A26Y-DX1	JP1	NP18	exclude	0	32551	0
TCGA-C8-A26Y-DX1	JP1	NP18	necrosis_or_debris	0	1150260	0
TCGA-C8-A26Y-DX1	JP1	NP18	lymphocytic_infiltrate	513388	2804725	0.366088
TCGA-C8-A26Y-DX1	JP1	NP18	stroma	114639	1204410	0.190365
TCGA-C8-A26Y-DX1	JP1	NP18	tumor	236794	903454	0.524197
TCGA-C8-A26Y-DX1	JP1	NP19	exclude	0	69353	0
TCGA-C8-A26Y-DX1	JP1	JP2	stroma	454613	2063546	0.440613
TCGA-E2-A1LS-DX1	JP1	NP17	tumor	1189707	2780690	0.855692
TCGA-E2-A1LS-DX1	JP1	NP17	stroma	596953	1593682	0.749149
TCGA-E2-A1LS-DX1	JP1	NP17	blood	1704	10033	0.339679
TCGA-E2-A1LS-DX1	JP1	NP17	lymphocytic_infiltrate	0	12352	0
TCGA-E2-A1LS-DX1	JP1	NP17	fat	0	13115	0
TCGA-E2-A1LS-DX1	JP1	NP18	tumor	1392095	3178221	0.876022
TCGA-E2-A1LS-DX1	JP1	NP18	stroma	382308	1173934	0.651328
TCGA-E2-A1LS-DX1	JP1	NP18	blood	1658	35227	0.0941323
TCGA-E2-A1LS-DX1	JP1	NP18	exclude	0	12077	0
TCGA-E2-A1LS-DX1	JP1	NP18	fat	0	10413	0
TCGA-E2-A1LS-DX1	JP1	NP19	tumor	1302847	2898801	0.898887
TCGA-E2-A1LS-DX1	JP1	NP19	stroma	578594	1459443	0.792897
TCGA-E2-A1LS-DX1	JP1	NP19	blood	5354	29062	0.368454
TCGA-E2-A1LS-DX1	JP1	NP19	exclude	0	22566	0
TCGA-E2-A1LS-DX1	JP1	NP20	tumor	1318104	2980349	0.88453
TCGA-E2-A1LS-DX1	JP1	NP20	stroma	536286	1422011	0.754264
TCGA-E2-A1LS-DX1	JP1	NP20	blood	0	7512	0
TCGA-E2-A1LS-DX1	JP1	NP21	tumor	1028406	2542356	0.809018
TCGA-E2-A1LS-DX1	JP1	NP21	stroma	683562	1860004	0.735011
TCGA-E2-A1LS-DX1	JP1	NP21	blood	0	7512	0
TCGA-E2-A1LS-DX1	JP1	NP14	exclude	0	16999	0
TCGA-E2-A1LS-DX1	JP1	NP14	necrosis_or_debris	0	18575	0
TCGA-E2-A1LS-DX1	JP1	NP14	blood	0	7512	0
TCGA-E2-A1LS-DX1	JP1	NP14	stroma	464489	1253655	0.741016
TCGA-E2-A1LS-DX1	JP1	SP2	exclude	0	9750	0
TCGA-E2-A1LS-DX1	JP1	NP9	tumor	1286158	2867719	0.89699
TCGA-E2-A1LS-DX1	JP1	NP9	stroma	609254	1526427	0.798275
TCGA-E2-A1LS-DX1	JP1	NP9	blood	0	7512	0
TCGA-E2-A1LS-DX1	JP1	NP9	exclude	0	8214	0
TCGA-E2-A1LS-DX1	JP1	NP10	tumor	1346554	2984109	0.902483
TCGA-E2-A1LS-DX1	JP1	NP10	stroma	537870	1380067	0.779484
TCGA-E2-A1LS-DX1	JP1	NP10	blood	0	7512	0
TCGA-E2-A1LS-DX1	JP1	NP10	necrosis_or_debris	0	21738	0
TCGA-E2-A1LS-DX1	JP1	NP10	exclude	0	16446	0
TCGA-E2-A1LS-DX1	JP1	NP11	tumor	1264753	2906306	0.870351
TCGA-E2-A1LS-DX1	JP1	NP11	stroma	548857	1474947	0.74424
TCGA-E2-A1LS-DX1	JP1	NP11	lymphocytic_infiltrate	0	9858	0
TCGA-E2-A1LS-DX1	JP1	NP11	exclude	0	11249	0
TCGA-E2-A1LS-DX1	JP1	NP12	tumor	1391991	3119002	0.892587
TCGA-E2-A1LS-DX1	JP1	NP12	stroma	467079	1277265	0.731374
TCGA-E2-A1LS-DX1	JP1	NP12	blood	0	7512	0
TCGA-E2-A1LS-DX1	JP1	NP12	exclude	0	6093	0
TCGA-E2-A1LS-DX1	JP1	NP13	tumor	1436739	3176137	0.904708
TCGA-E2-A1LS-DX1	JP1	NP13	stroma	450641	1212266	0.743469
TCGA-E2-A1LS-DX1	JP1	NP13	blood	3315	17003	0.389931
TCGA-E2-A1LS-DX1	JP1	NP13	fat	0	4466	0
TCGA-E2-A1LS-DX1	JP1	NP14	tumor	1411653	3113131	0.906902
TCGA-E2-A1LS-DX1	JP1	NP11	blood	0	7512	0
TCGA-E2-A1LS-DX1	JP1	SP2	blood	0	7512	0
TCGA-E2-A1LS-DX1	JP1	SP2	stroma	550743	1425098	0.772919
TCGA-E2-A1LS-DX1	JP1	SP2	tumor	1329216	2967512	0.895845
TCGA-E2-A1LS-DX1	JP1	SP1	blood	0	7512	0
TCGA-E2-A1LS-DX1	JP1	NP8	blood	0	7512	0
TCGA-E2-A1LS-DX1	JP1	SP1	tumor	1263391	2906355	0.869399
TCGA-E2-A1LS-DX1	JP1	SP1	stroma	555044	1496005	0.742035
TCGA-LL-A73Y-DX1	JP1	NP21	tumor	1110323	3112093	0.713554
TCGA-LL-A73Y-DX1	JP1	NP21	stroma	1558319	4443713	0.701359
TCGA-LL-A73Y-DX1	JP1	NP21	lymphocytic_infiltrate	1286943	3597300	0.715505
TCGA-LL-A73Y-DX1	JP1	NP21	undetermined	0	11107	0
TCGA-LL-A73Y-DX1	JP1	NP21	blood	0	22915	0
TCGA-LL-A73Y-DX1	JP1	NP20	undetermined	0	11107	0
TCGA-LL-A73Y-DX1	JP1	NP20	lymphocytic_infiltrate	1321960	3723140	0.710132
TCGA-LL-A73Y-DX1	JP1	NP20	tumor	1337150	3385771	0.789864
TCGA-LL-A73Y-DX1	JP1	NP13	blood	0	9800	0
TCGA-LL-A73Y-DX1	JP1	NP13	fat	0	70852	0
TCGA-LL-A73Y-DX1	JP1	NP14	tumor	1392338	3530857	0.788669
TCGA-LL-A73Y-DX1	JP1	NP14	stroma	1135557	3328951	0.682231
TCGA-LL-A73Y-DX1	JP1	NP14	lymphocytic_infiltrate	1525390	4278497	0.713049
TCGA-LL-A73Y-DX1	JP1	NP14	undetermined	0	11107	0
TCGA-LL-A73Y-DX1	JP1	NP14	blood	0	16249	0
TCGA-LL-A73Y-DX1	JP1	NP14	fat	0	21467	0
TCGA-LL-A73Y-DX1	JP1	NP18	tumor	1456695	3721323	0.782891
TCGA-LL-A73Y-DX1	JP1	NP18	stroma	1100480	3419636	0.643624
TCGA-LL-A73Y-DX1	JP1	NP20	stroma	1528147	4067110	0.751466
TCGA-LL-A73Y-DX1	JP1	NP18	lymphocytic_infiltrate	1311988	3831408	0.684859
TCGA-LL-A73Y-DX1	JP1	NP18	blood	0	31453	0
TCGA-LL-A73Y-DX1	JP1	NP18	exclude	0	19486	0
TCGA-LL-A73Y-DX1	JP1	NP18	fat	0	152715	0
TCGA-LL-A73Y-DX1	JP1	NP19	stroma	1413672	3762762	0.751401
TCGA-LL-A73Y-DX1	JP1	NP19	lymphocytic_infiltrate	1402102	3861935	0.726114
TCGA-LL-A73Y-DX1	JP1	NP19	undetermined	0	11107	0
TCGA-LL-A73Y-DX1	JP1	NP19	blood	0	42265	0
TCGA-LL-A73Y-DX1	JP1	NP19	exclude	0	22561	0
TCGA-LL-A73Y-DX1	JP1	NP19	fat	0	91467	0
TCGA-LL-A73Y-DX1	JP1	NP18	undetermined	0	11107	0
TCGA-LL-A73Y-DX1	JP1	NP13	undetermined	0	11107	0
TCGA-LL-A73Y-DX1	JP1	NP13	lymphocytic_infiltrate	1083808	3396672	0.638159
TCGA-LL-A73Y-DX1	JP1	NP19	tumor	1338258	3395031	0.788363
TCGA-LL-A73Y-DX1	JP1	NP13	tumor	1551790	4258645	0.728772
TCGA-LL-A73Y-DX1	JP1	NP13	stroma	1136913	3440052	0.660986
TCGA-LL-A73Y-DX1	JP1	SP2	blood_vessel	0	9439	0
TCGA-LL-A73Y-DX1	JP1	NP9	tumor	1254804	3273106	0.766736
TCGA-LL-A73Y-DX1	JP1	NP9	stroma	1319849	3802308	0.694236
TCGA-LL-A73Y-DX1	JP1	NP9	lymphocytic_infiltrate	1414034	4045532	0.69906
TCGA-LL-A73Y-DX1	JP1	NP9	undetermined	0	11107	0
TCGA-LL-A73Y-DX1	JP1	NP9	exclude	0	55075	0
TCGA-LL-A73Y-DX1	JP1	NP10	tumor	1387336	3488772	0.795315
TCGA-LL-A73Y-DX1	JP1	NP10	stroma	1238133	3541034	0.699306
TCGA-LL-A73Y-DX1	JP1	NP10	lymphocytic_infiltrate	1406799	3995943	0.704114
TCGA-LL-A73Y-DX1	JP1	NP10	undetermined	0	11107	0
TCGA-LL-A73Y-DX1	JP1	NP10	blood	0	6341	0
TCGA-LL-A73Y-DX1	JP1	NP10	exclude	0	143931	0
TCGA-LL-A73Y-DX1	JP1	NP11	tumor	1383873	3444376	0.803555
TCGA-LL-A73Y-DX1	JP1	NP11	stroma	1454906	3966757	0.733549
TCGA-LL-A73Y-DX1	JP1	NP11	lymphocytic_infiltrate	1006492	3239938	0.621303
TCGA-LL-A73Y-DX1	JP1	NP11	undetermined	0	11107	0
TCGA-LL-A73Y-DX1	JP1	NP11	blood	0	13805	0
TCGA-LL-A73Y-DX1	JP1	NP11	exclude	0	6257	0
TCGA-LL-A73Y-DX1	JP1	NP11	fat	0	67026	0
TCGA-LL-A73Y-DX1	JP1	JP2	tumor	1330041	3339759	0.796489
TCGA-LL-A73Y-DX1	JP1	JP2	undetermined	0	11107	0
TCGA-LL-A73Y-DX1	JP1	NP12	tumor	1389517	3480377	0.798486
TCGA-LL-A73Y-DX1	JP1	NP12	stroma	1168100	3517782	0.664112
TCGA-LL-A73Y-DX1	JP1	NP12	lymphocytic_infiltrate	1505244	4177862	0.720581
TCGA-LL-A73Y-DX1	JP1	NP12	undetermined	0	11107	0
TCGA-LL-A73Y-DX1	JP1	NP11	necrosis_or_debris	0	437862	0
TCGA-LL-A73Y-DX1	JP1	SP2	lymphocytic_infiltrate	1403721	4119612	0.681482
TCGA-LL-A73Y-DX1	JP1	SP2	undetermined	0	11107	0
TCGA-LL-A73Y-DX1	JP1	SP2	blood	0	5034	0
TCGA-LL-A73Y-DX1	JP1	SP2	fat	0	102730	0
TCGA-LL-A73Y-DX1	JP1	SP2	stroma	1215324	3593677	0.676368
TCGA-LL-A73Y-DX1	JP1	SP2	tumor	1320870	3345529	0.789633
TCGA-LL-A73Y-DX1	JP1	SP1	blood_vessel	0	24134	0
TCGA-LL-A73Y-DX1	JP1	SP1	fat	0	84564	0
TCGA-LL-A73Y-DX1	JP1	NP8	tumor	1364828	3386496	0.806041
TCGA-LL-A73Y-DX1	JP1	NP8	stroma	1353295	3768721	0.718172
TCGA-LL-A73Y-DX1	JP1	NP8	lymphocytic_infiltrate	1449313	4020804	0.720907
TCGA-LL-A73Y-DX1	JP1	NP8	undetermined	0	11107	0
TCGA-LL-A73Y-DX1	JP1	SP1	tumor	1281528	3345074	0.766218
TCGA-LL-A73Y-DX1	JP1	SP1	stroma	1446557	4110488	0.703837
TCGA-LL-A73Y-DX1	JP1	SP1	lymphocytic_infiltrate	1235353	3608995	0.684597
TCGA-LL-A73Y-DX1	JP1	SP1	undetermined	0	11107	0
TCGA-LL-A73Y-DX1	JP1	SP1	blood	0	2766	0
TCGA-OL-A5D6-DX1	JP1	SP1	tumor	3046384	8039559	0.757849
TCGA-OL-A5D6-DX1	JP1	NP8	lymphocytic_infiltrate	1062043	3398346	0.625035
TCGA-OL-A5D6-DX1	JP1	NP8	stroma	1492190	5870416	0.508376
TCGA-OL-A5D6-DX1	JP1	NP8	tumor	3362283	8337026	0.806591
TCGA-OL-A5D6-DX1	JP1	SP1	stroma	1439609	7034692	0.409288
TCGA-OL-A5D6-DX1	JP1	SP1	lymphocytic_infiltrate	0	2327836	0
TCGA-OL-A5D6-DX1	JP1	SP2	tumor	2193250	7181920	0.61077
TCGA-OL-A5D6-DX1	JP1	NP13	lymphocytic_infiltrate	410364	2753946	0.298019
TCGA-OL-A5D6-DX1	JP1	NP13	stroma	1339424	4911085	0.54547
TCGA-OL-A5D6-DX1	JP1	NP13	tumor	4408581	9893470	0.89121
TCGA-OL-A5D6-DX1	JP1	NP12	blood_vessel	0	109439	0
TCGA-OL-A5D6-DX1	JP1	NP12	lymphocytic_infiltrate	1006113	3336760	0.603048
TCGA-OL-A5D6-DX1	JP1	NP12	stroma	1432236	5158807	0.555259
TCGA-OL-A5D6-DX1	JP1	NP12	tumor	4002173	9000782	0.889295
TCGA-OL-A5D6-DX1	JP1	JP2	blood_vessel	0	41733	0
TCGA-OL-A5D6-DX1	JP1	JP2	lymphocytic_infiltrate	1043455	3384069	0.616687
TCGA-OL-A5D6-DX1	JP1	JP2	stroma	1483210	6321635	0.469249
TCGA-OL-A5D6-DX1	JP1	JP2	tumor	2876753	7858351	0.732152
TCGA-OL-A5D6-DX1	JP1	NP11	blood_vessel	0	200727	0
TCGA-OL-A5D6-DX1	JP1	NP11	lymphocytic_infiltrate	0	2327836	0
TCGA-OL-A5D6-DX1	JP1	NP11	stroma	1419772	7249078	0.391711
TCGA-OL-A5D6-DX1	JP1	NP11	tumor	2818309	7828147	0.720045
TCGA-OL-A5D6-DX1	JP1	NP10	exclude	0	127588	0
TCGA-OL-A5D6-DX1	JP1	NP10	necrosis_or_debris	0	1399785	0
TCGA-OL-A5D6-DX1	JP1	NP10	lymphocytic_infiltrate	611926	2946587	0.415346
TCGA-OL-A5D6-DX1	JP1	NP10	stroma	1249901	5528708	0.452149
TCGA-OL-A5D6-DX1	JP1	NP10	tumor	2537824	7603120	0.667574
TCGA-OL-A5D6-DX1	JP1	NP9	blood_vessel	0	104389	0
TCGA-OL-A5D6-DX1	JP1	NP9	lymphocytic_infiltrate	977903	3309657	0.590939
TCGA-OL-A5D6-DX1	JP1	NP9	stroma	1420142	5535695	0.513085
TCGA-OL-A5D6-DX1	JP1	NP9	tumor	3650520	8656047	0.843461
TCGA-OL-A5D6-DX1	JP1	SP2	blood_vessel	0	207910	0
TCGA-OL-A5D6-DX1	JP1	SP2	lymphatics	0	4781	0
TCGA-OL-A5D6-DX1	JP1	SP2	fat	0	165642	0
TCGA-OL-A5D6-DX1	JP1	SP2	lymphocytic_infiltrate	689357	3027230	0.455437
TCGA-OL-A5D6-DX1	JP1	SP2	stroma	1432495	7018305	0.408217
TCGA-OL-A5D6-DX1	JP1	NP13	fat	0	47287	0
TCGA-OL-A5D6-DX1	JP1	NP14	tumor	4379566	9539334	0.918212
TCGA-OL-A5D6-DX1	JP1	NP14	stroma	1198431	3515186	0.681859
TCGA-OL-A5D6-DX1	JP1	NP14	lymphocytic_infiltrate	930959	3265770	0.570131
TCGA-OL-A5D6-DX1	JP1	NP21	lymphocytic_infiltrate	420444	2748280	0.305969
TCGA-OL-A5D6-DX1	JP1	NP21	stroma	1486755	8355156	0.355889
TCGA-OL-A5D6-DX1	JP1	NP21	tumor	1437205	6502352	0.442057
TCGA-OL-A5D6-DX1	JP1	NP20	lymphocytic_infiltrate	866700	3194973	0.54254
TCGA-OL-A5D6-DX1	JP1	NP20	stroma	1490073	6531597	0.456266
TCGA-OL-A5D6-DX1	JP1	NP20	tumor	2892248	7879218	0.734146
TCGA-OL-A5D6-DX1	JP1	NP19	fat	0	6821	0
TCGA-OL-A5D6-DX1	JP1	NP19	exclude	0	117780	0
TCGA-OL-A5D6-DX1	JP1	NP19	blood	0	25797	0
TCGA-OL-A5D6-DX1	JP1	NP19	glandular_secretions	0	7304	0
TCGA-OL-A5D6-DX1	JP1	NP19	lymphocytic_infiltrate	1051472	3383221	0.62158
TCGA-OL-A5D6-DX1	JP1	SP1	blood_vessel	0	203701	0
TCGA-OL-A5D6-DX1	JP1	NP19	stroma	1408006	5085574	0.553725
TCGA-OL-A5D6-DX1	JP1	NP18	blood_vessel	0	232721	0
TCGA-OL-A5D6-DX1	JP1	NP18	fat	0	178246	0
TCGA-OL-A5D6-DX1	JP1	NP18	blood	0	6971	0
TCGA-OL-A5D6-DX1	JP1	NP18	glandular_secretions	0	16962	0
TCGA-OL-A5D6-DX1	JP1	NP18	lymphocytic_infiltrate	1404875	3784735	0.74239
TCGA-OL-A5D6-DX1	JP1	NP18	stroma	1288840	5011169	0.514387
TCGA-OL-A5D6-DX1	JP1	NP18	tumor	3220899	8374984	0.769171
TCGA-OL-A5D6-DX1	JP1	NP17	fat	0	77950	0
TCGA-OL-A5D6-DX1	JP1	NP17	blood	0	110929	0
TCGA-OL-A5D6-DX1	JP1	NP17	glandular_secretions	0	12143	0
TCGA-OL-A5D6-DX1	JP1	NP17	lymphocytic_infiltrate	1101424	3488834	0.631399
TCGA-OL-A5D6-DX1	JP1	NP14	fat	0	117918	0
TCGA-OL-A5D6-DX1	JP1	NP14	blood	0	111842	0
TCGA-OL-A5D6-DX1	JP1	NP14	necrosis_or_debris	0	1055738	0
TCGA-OL-A5D6-DX1	JP1	NP19	tumor	3848579	8979291	0.857212
TCGA-A1-A0SK-DX1	JP2	NP20	necrosis_or_debris	160111	395030	0.810627
TCGA-A1-A0SK-DX1	JP2	NP20	undetermined	0	23764	0
TCGA-A1-A0SK-DX1	JP2	NP21	necrosis_or_debris	120873	295633	0.817723
TCGA-A1-A0SK-DX1	JP2	NP19	fat	0	1737	0
TCGA-A1-A0SK-DX1	JP2	NP19	exclude	0	19874	0
TCGA-A1-A0SK-DX1	JP2	NP19	necrosis_or_debris	167294	397149	0.842475
TCGA-A1-A0SK-DX1	JP2	NP19	blood	0	2757	0
TCGA-A1-A0SK-DX1	JP2	NP12	necrosis_or_debris	0	169352	0
TCGA-A1-A0SK-DX1	JP2	NP12	lymphocytic_infiltrate	0	36168	0
TCGA-A1-A0SK-DX1	JP2	NP13	necrosis_or_debris	79107	257613	0.614154
TCGA-A1-A0SK-DX1	JP2	NP13	lymphocytic_infiltrate	0	30042	0
TCGA-A1-A0SK-DX1	JP2	NP13	fat	0	7229	0
TCGA-A1-A0SK-DX1	JP2	NP13	undetermined	0	6417	0
TCGA-A1-A0SK-DX1	JP2	NP14	fat	0	10949	0
TCGA-A1-A0SK-DX1	JP2	NP17	blood	0	713	0
TCGA-A1-A0SK-DX1	JP2	NP17	fat	0	9624	0
TCGA-A1-A0SK-DX1	JP2	NP18	necrosis_or_debris	143227	353213	0.810995
TCGA-A1-A0SK-DX1	JP2	NP18	blood	0	1590	0
TCGA-A1-A0SK-DX1	JP2	NP18	fat	0	42568	0
TCGA-A2-A0YM-DX1	JP2	NP12	lymphocytic_infiltrate	177950	622899	0.571361
TCGA-A2-A0YM-DX1	JP2	NP12	necrosis_or_debris	358033	794677	0.901078
TCGA-A2-A0YM-DX1	JP2	NP12	exclude	0	37769	0
TCGA-A2-A0YM-DX1	JP2	NP13	lymphocytic_infiltrate	170180	527028	0.64581
TCGA-A2-A0YM-DX1	JP2	NP13	necrosis_or_debris	353503	787435	0.89786
TCGA-A2-A0YM-DX1	JP2	NP13	fat	0	38398	0
TCGA-A2-A0YM-DX1	JP2	NP14	lymphocytic_infiltrate	262343	2042856	0.256839
TCGA-A2-A0YM-DX1	JP2	NP14	necrosis_or_debris	0	529760	0
TCGA-A2-A0YM-DX1	JP2	NP17	lymphocytic_infiltrate	236676	1264476	0.374346
TCGA-A2-A0YM-DX1	JP2	NP17	necrosis_or_debris	289835	797773	0.72661
TCGA-A2-A0YM-DX1	JP2	NP17	fat	0	36463	0
TCGA-A2-A0YM-DX1	JP2	NP18	lymphocytic_infiltrate	0	266503	0
TCGA-A2-A0YM-DX1	JP2	NP18	necrosis_or_debris	368346	1854633	0.397217
TCGA-A2-A0YM-DX1	JP2	NP18	blood	0	91482	0
TCGA-A2-A0YM-DX1	JP2	NP19	lymphocytic_infiltrate	251414	1143167	0.439855
TCGA-A2-A0YM-DX1	JP2	NP19	necrosis_or_debris	379788	845324	0.898562
TCGA-A2-A0YM-DX1	JP2	NP19	blood	0	58161	0
TCGA-A2-A0YM-DX1	JP2	NP20	lymphocytic_infiltrate	0	266503	0
TCGA-A2-A0YM-DX1	JP2	NP20	necrosis_or_debris	378961	831200	0.911841
TCGA-A2-A0YM-DX1	JP2	NP20	undetermined	0	59722	0
TCGA-A2-A0YM-DX1	JP2	NP21	lymphocytic_infiltrate	122432	431438	0.567553
TCGA-A2-A0YM-DX1	JP2	NP21	necrosis_or_debris	304130	740395	0.821534
TCGA-A2-A0YM-DX1	JP2	NP19	exclude	0	101632	0
TCGA-A7-A0DA-DX1	JP2	NP14	lymphocytic_infiltrate	298530	1110443	0.537677
TCGA-A7-A0DA-DX1	JP2	NP13	blood	0	8366	0
TCGA-A7-A0DA-DX1	JP2	NP13	lymphocytic_infiltrate	108575	719738	0.301707
TCGA-A7-A0DA-DX1	JP2	NP12	lymphocytic_infiltrate	169066	803618	0.420762
TCGA-A7-A0DA-DX1	JP2	NP14	necrosis_or_debris	0	504405	0
TCGA-A7-A0DA-DX1	JP2	NP14	blood	0	3912	0
TCGA-A7-A0DA-DX1	JP2	NP14	fat	0	15010	0
TCGA-A7-A0DA-DX1	JP2	NP17	lymphocytic_infiltrate	144956	856952	0.338306
TCGA-A7-A0DA-DX1	JP2	NP17	necrosis_or_debris	0	241037	0
TCGA-A7-A0DA-DX1	JP2	NP17	glandular_secretions	0	9155	0
TCGA-A7-A0DA-DX1	JP2	NP17	blood	0	13539	0
TCGA-A7-A0DA-DX1	JP2	NP17	fat	0	18543	0
TCGA-A7-A0DA-DX1	JP2	NP18	lymphocytic_infiltrate	38311	737226	0.103933
TCGA-A7-A0DA-DX1	JP2	NP18	necrosis_or_debris	0	1280265	0
TCGA-A7-A0DA-DX1	JP2	NP18	blood	0	97853	0
TCGA-A7-A0DA-DX1	JP2	NP19	lymphocytic_infiltrate	262145	989281	0.529971
TCGA-A7-A0DA-DX1	JP2	NP19	glandular_secretions	0	3600	0
TCGA-A7-A0DA-DX1	JP2	NP19	blood	0	67278	0
TCGA-A7-A0DA-DX1	JP2	NP19	exclude	0	45941	0
TCGA-A7-A0DA-DX1	JP2	NP21	lymphocytic_infiltrate	131706	767795	0.343076
TCGA-A7-A0DA-DX1	JP2	NP18	fat	0	94030	0
TCGA-AR-A1AY-DX1	JP2	NP13	blood	0	7970	0
TCGA-AR-A1AY-DX1	JP2	NP13	lymphocytic_infiltrate	0	2695	0
TCGA-AR-A1AY-DX1	JP2	NP13	necrosis_or_debris	259663	560017	0.92734
TCGA-AR-A1AY-DX1	JP2	NP12	exclude	0	14306	0
TCGA-AR-A1AY-DX1	JP2	NP12	necrosis_or_debris	247595	539868	0.917243
TCGA-AR-A1AY-DX1	JP2	NP19	exclude	0	57834	0
TCGA-AR-A1AY-DX1	JP2	NP19	blood	0	18613	0
TCGA-AR-A1AY-DX1	JP2	NP19	necrosis_or_debris	258478	618260	0.836147
TCGA-AR-A1AY-DX1	JP2	NP18	exclude	0	25318	0
TCGA-AR-A1AY-DX1	JP2	NP18	blood	0	34030	0
TCGA-AR-A1AY-DX1	JP2	NP18	necrosis_or_debris	159599	450303	0.708852
TCGA-AR-A1AY-DX1	JP2	NP17	fat	0	32671	0
TCGA-AR-A1AY-DX1	JP2	NP17	blood	0	13194	0
TCGA-AR-A1AY-DX1	JP2	NP14	exclude	0	280084	0
TCGA-AR-A1AY-DX1	JP2	NP14	necrosis_or_debris	51941	324922	0.319714
TCGA-AR-A1AY-DX1	JP2	NP13	fat	0	21531	0
TCGA-AR-A1AY-DX1	JP2	NP20	necrosis_or_debris	0	268546	0
TCGA-AR-A1AY-DX1	JP2	NP21	necrosis_or_debris	185459	469053	0.790781
TCGA-AR-A1AY-DX1	JP2	NP21	blood	0	7350	0
TCGA-BH-A0BG-DX1	JP2	NP17	lymphocytic_infiltrate	1115877	2738789	0.814869
TCGA-BH-A0BG-DX1	JP2	NP17	stroma	1909171	4822484	0.791779
TCGA-BH-A0BG-DX1	JP2	NP17	tumor	1245802	3017408	0.825743
TCGA-BH-A0BG-DX1	JP2	NP14	blood	0	12552	0
TCGA-BH-A0BG-DX1	JP2	NP14	necrosis_or_debris	0	436692	0
TCGA-BH-A0BG-DX1	JP2	NP14	lymphocytic_infiltrate	1088827	2554810	0.852374
TCGA-BH-A0BG-DX1	JP2	NP14	stroma	1520785	4321228	0.703867
TCGA-BH-A0BG-DX1	JP2	NP14	tumor	1293603	3276340	0.789663
TCGA-BH-A0BG-DX1	JP2	NP13	lymphocytic_infiltrate	247710	1570117	0.315531
TCGA-BH-A0BG-DX1	JP2	NP17	blood	0	18733	0
TCGA-BH-A0BG-DX1	JP2	NP13	stroma	1953383	5435603	0.718736
TCGA-BH-A0BG-DX1	JP2	NP12	blood	0	11108	0
TCGA-BH-A0BG-DX1	JP2	NP12	lymphocytic_infiltrate	563599	1925861	0.585296
TCGA-BH-A0BG-DX1	JP2	NP12	stroma	2284117	5849043	0.781022
TCGA-BH-A0BG-DX1	JP2	NP12	tumor	1170225	2815610	0.831241
TCGA-BH-A0BG-DX1	JP2	NP13	tumor	1293924	3595902	0.719666
TCGA-BH-A0BG-DX1	JP2	NP17	fat	0	4208	0
TCGA-BH-A0BG-DX1	JP2	NP18	tumor	1199834	3179343	0.754769
TCGA-BH-A0BG-DX1	JP2	NP18	stroma	1554531	4471377	0.695325
TCGA-BH-A0BG-DX1	JP2	NP21	blood	0	13804	0
TCGA-BH-A0BG-DX1	JP2	NP21	lymphocytic_infiltrate	300980	1608753	0.374178
TCGA-BH-A0BG-DX1	JP2	NP21	stroma	2332493	6226692	0.749192
TCGA-BH-A0BG-DX1	JP2	NP21	tumor	1034900	2752373	0.752006
TCGA-BH-A0BG-DX1	JP2	NP20	lymphocytic_infiltrate	455994	1754297	0.51986
TCGA-BH-A0BG-DX1	JP2	NP20	stroma	2398959	6090738	0.78774
TCGA-BH-A0BG-DX1	JP2	NP20	tumor	1152037	2756587	0.835843
TCGA-BH-A0BG-DX1	JP2	NP19	fat	0	2531	0
TCGA-BH-A0BG-DX1	JP2	NP19	exclude	0	39284	0
TCGA-BH-A0BG-DX1	JP2	NP19	blood	0	33026	0
TCGA-BH-A0BG-DX1	JP2	NP19	lymphocytic_infiltrate	791191	2204458	0.71781
TCGA-BH-A0BG-DX1	JP2	NP19	stroma	2055915	5236373	0.785244
TCGA-BH-A0BG-DX1	JP2	NP19	tumor	1245808	3085950	0.807406
TCGA-BH-A0BG-DX1	JP2	NP18	fat	0	90382	0
TCGA-BH-A0BG-DX1	JP2	NP18	blood	0	93209	0
TCGA-BH-A0BG-DX1	JP2	NP18	lymphocytic_infiltrate	1051587	2767311	0.760006
TCGA-C8-A26Y-DX1	JP2	NP12	blood_vessel	253919	602800	0.842465
TCGA-C8-A26Y-DX1	JP2	NP12	exclude	0	41877	0
TCGA-C8-A26Y-DX1	JP2	NP12	fat	0	13168	0
TCGA-C8-A26Y-DX1	JP2	NP13	tumor	323507	1594611	0.40575
TCGA-C8-A26Y-DX1	JP2	NP13	stroma	1008472	3159956	0.638282
TCGA-C8-A26Y-DX1	JP2	NP13	lymphocytic_infiltrate	371155	1216085	0.61041
TCGA-C8-A26Y-DX1	JP2	NP13	blood_vessel	0	303650	0
TCGA-C8-A26Y-DX1	JP2	NP13	fat	0	33578	0
TCGA-C8-A26Y-DX1	JP2	NP14	tumor	590373	1434477	0.82312
TCGA-C8-A26Y-DX1	JP2	NP14	stroma	1002929	2930210	0.684544
TCGA-C8-A26Y-DX1	JP2	NP14	lymphocytic_infiltrate	483228	1289352	0.749567
TCGA-C8-A26Y-DX1	JP2	NP14	blood_vessel	0	303650	0
TCGA-C8-A26Y-DX1	JP2	NP14	blood	0	154836	0
TCGA-C8-A26Y-DX1	JP2	NP14	exclude	0	195355	0
TCGA-C8-A26Y-DX1	JP2	NP17	tumor	352473	1204830	0.5851
TCGA-C8-A26Y-DX1	JP2	NP17	stroma	1172640	3227622	0.726628
TCGA-C8-A26Y-DX1	JP2	NP17	lymphocytic_infiltrate	567155	1476108	0.768446
TCGA-C8-A26Y-DX1	JP2	NP12	lymphocytic_infiltrate	506708	1325086	0.764793
TCGA-C8-A26Y-DX1	JP2	NP17	blood_vessel	0	303650	0
TCGA-C8-A26Y-DX1	JP2	NP12	stroma	1178870	3067640	0.768584
TCGA-C8-A26Y-DX1	JP2	NP12	tumor	490480	1257309	0.780206
TCGA-C8-A26Y-DX1	JP2	NP17	glandular_secretions	0	40500	0
TCGA-C8-A26Y-DX1	JP2	NP17	fat	0	55170	0
TCGA-C8-A26Y-DX1	JP2	NP18	tumor	200839	1105431	0.363368
TCGA-C8-A26Y-DX1	JP2	NP18	stroma	342211	2190878	0.312396
TCGA-C8-A26Y-DX1	JP2	NP18	lymphocytic_infiltrate	487644	1312630	0.743003
TCGA-C8-A26Y-DX1	JP2	NP18	blood_vessel	0	303650	0
TCGA-C8-A26Y-DX1	JP2	NP18	necrosis_or_debris	0	1150260	0
TCGA-C8-A26Y-DX1	JP2	NP18	exclude	0	32551	0
TCGA-C8-A26Y-DX1	JP2	NP18	fat	0	212480	0
TCGA-C8-A26Y-DX1	JP2	NP19	tumor	384178	1453305	0.528696
TCGA-C8-A26Y-DX1	JP2	NP19	blood_vessel	0	303650	0
TCGA-C8-A26Y-DX1	JP2	NP19	blood	0	5773	0
TCGA-C8-A26Y-DX1	JP2	NP19	fat	0	17825	0
TCGA-C8-A26Y-DX1	JP2	NP21	tumor	63012	887978	0.141922
TCGA-C8-A26Y-DX1	JP2	NP21	stroma	1387555	3890205	0.713358
TCGA-C8-A26Y-DX1	JP2	NP21	lymphocytic_infiltrate	456379	1226047	0.744472
TCGA-C8-A26Y-DX1	JP2	NP21	blood_vessel	0	303650	0
TCGA-C8-A26Y-DX1	JP2	NP19	exclude	0	69353	0
TCGA-LL-A73Y-DX1	JP2	NP19	fat	0	91467	0
TCGA-LL-A73Y-DX1	JP2	NP20	tumor	1432572	3177850	0.901598
TCGA-LL-A73Y-DX1	JP2	NP21	tumor	1215838	2904172	0.837304
TCGA-LL-A73Y-DX1	JP2	NP21	blood	0	22915	0
TCGA-LL-A73Y-DX1	JP2	NP19	exclude	0	22561	0
TCGA-LL-A73Y-DX1	JP2	NP19	blood	0	42265	0
TCGA-LL-A73Y-DX1	JP2	NP18	fat	0	152715	0
TCGA-LL-A73Y-DX1	JP2	NP19	tumor	1413945	3187110	0.88729
TCGA-LL-A73Y-DX1	JP2	NP13	tumor	1531463	4050724	0.756143
TCGA-LL-A73Y-DX1	JP2	NP13	blood	0	9800	0
TCGA-LL-A73Y-DX1	JP2	NP13	fat	0	70852	0
TCGA-LL-A73Y-DX1	JP2	NP14	tumor	1486044	3322936	0.894416
TCGA-LL-A73Y-DX1	JP2	NP14	blood	0	16249	0
TCGA-LL-A73Y-DX1	JP2	NP14	fat	0	21467	0
TCGA-LL-A73Y-DX1	JP2	NP18	tumor	1494776	3513402	0.850899
TCGA-LL-A73Y-DX1	JP2	NP18	blood	0	31453	0
TCGA-LL-A73Y-DX1	JP2	NP18	exclude	0	19486	0
TCGA-LL-A73Y-DX1	JP2	NP12	tumor	1479093	3272456	0.903965
TCGA-OL-A5D6-DX1	JP2	NP21	blood_vessel	0	41733	0
TCGA-OL-A5D6-DX1	JP2	NP21	lymphocytic_infiltrate	387299	1476677	0.524555
TCGA-OL-A5D6-DX1	JP2	NP21	stroma	4373703	11614539	0.753143
TCGA-OL-A5D6-DX1	JP2	NP20	blood_vessel	0	41733	0
TCGA-OL-A5D6-DX1	JP2	NP18	blood_vessel	16208	274454	0.118111
TCGA-OL-A5D6-DX1	JP2	NP18	glandular_secretions	0	16962	0
TCGA-OL-A5D6-DX1	JP2	NP18	blood	0	6971	0
TCGA-OL-A5D6-DX1	JP2	NP18	fat	0	178246	0
TCGA-OL-A5D6-DX1	JP2	NP19	tumor	2762162	6949778	0.794892
TCGA-OL-A5D6-DX1	JP2	NP19	stroma	3276292	8344957	0.785215
TCGA-OL-A5D6-DX1	JP2	NP19	lymphocytic_infiltrate	819283	2111618	0.775977
TCGA-OL-A5D6-DX1	JP2	NP19	blood_vessel	0	41733	0
TCGA-OL-A5D6-DX1	JP2	NP19	glandular_secretions	0	7304	0
TCGA-OL-A5D6-DX1	JP2	NP19	blood	0	25797	0
TCGA-OL-A5D6-DX1	JP2	NP19	exclude	0	117780	0
TCGA-OL-A5D6-DX1	JP2	NP19	fat	0	6821	0
TCGA-OL-A5D6-DX1	JP2	NP20	tumor	2637753	5849705	0.901841
TCGA-OL-A5D6-DX1	JP2	NP20	stroma	4452097	9790980	0.909428
TCGA-OL-A5D6-DX1	JP2	NP20	lymphocytic_infiltrate	808268	1923370	0.840471
TCGA-OL-A5D6-DX1	JP2	NP21	tumor	1124495	4472839	0.50281
TCGA-OL-A5D6-DX1	JP2	NP18	lymphocytic_infiltrate	918942	2513132	0.731312
TCGA-OL-A5D6-DX1	JP2	NP18	stroma	3156863	8270552	0.763398
TCGA-OL-A5D6-DX1	JP2	NP18	tumor	2568917	6345471	0.809685
TCGA-OL-A5D6-DX1	JP2	NP17	fat	0	77950	0
TCGA-OL-A5D6-DX1	JP2	NP13	stroma	2735571	8170468	0.669624
TCGA-OL-A5D6-DX1	JP2	NP13	lymphocytic_infiltrate	309094	1482343	0.417034
TCGA-OL-A5D6-DX1	JP2	NP13	blood_vessel	0	41733	0
TCGA-OL-A5D6-DX1	JP2	NP13	fat	0	47287	0
TCGA-OL-A5D6-DX1	JP2	NP14	tumor	2850391	7509821	0.75911
TCGA-OL-A5D6-DX1	JP2	NP14	stroma	1930511	6774569	0.569929
TCGA-OL-A5D6-DX1	JP2	NP14	lymphocytic_infiltrate	908424	1994167	0.911081
TCGA-OL-A5D6-DX1	JP2	NP14	blood_vessel	0	41733	0
TCGA-OL-A5D6-DX1	JP2	NP14	necrosis_or_debris	0	1055738	0
TCGA-OL-A5D6-DX1	JP2	NP14	blood	0	111842	0
TCGA-OL-A5D6-DX1	JP2	NP14	fat	0	117918	0
TCGA-OL-A5D6-DX1	JP2	NP17	lymphocytic_infiltrate	837180	2217231	0.755158
TCGA-OL-A5D6-DX1	JP2	NP17	blood_vessel	0	41733	0
TCGA-OL-A5D6-DX1	JP2	NP17	glandular_secretions	0	12143	0
TCGA-OL-A5D6-DX1	JP2	NP17	blood	0	110929	0
TCGA-OL-A5D6-DX1	JP2	NP13	tumor	2852194	7863957	0.725384
TCGA-OL-A5D6-DX1	JP2	NP12	blood_vessel	16208	151172	0.214431
TCGA-OL-A5D6-DX1	JP2	NP12	lymphocytic_infiltrate	759475	2065157	0.735513
TCGA-OL-A5D6-DX1	JP2	NP12	stroma	3277754	8418190	0.778731
TCGA-OL-A5D6-DX1	JP2	NP12	tumor	2856737	6971269	0.819574
TCGA-OL-A66I-DX1	JP2	NP12	tumor	1128417	2910251	0.775477
TCGA-OL-A66I-DX1	JP2	NP12	stroma	2154684	6203545	0.694662
TCGA-OL-A66I-DX1	JP2	NP12	lymphocytic_infiltrate	2016916	5422748	0.743872
TCGA-OL-A66I-DX1	JP2	NP13	tumor	1151493	3449481	0.667633
TCGA-OL-A66I-DX1	JP2	NP20	tumor	956962	2388255	0.80139
TCGA-OL-A66I-DX1	JP2	NP19	exclude	0	2713	0
TCGA-OL-A66I-DX1	JP2	NP19	blood	0	33704	0
TCGA-OL-A66I-DX1	JP2	NP19	lymphocytic_infiltrate	2019731	5480297	0.737088
TCGA-OL-A66I-DX1	JP2	NP19	stroma	2079747	6112602	0.680478
TCGA-OL-A66I-DX1	JP2	NP19	tumor	1121077	2907228	0.771234
TCGA-OL-A66I-DX1	JP2	NP18	blood	0	38085	0
TCGA-OL-A66I-DX1	JP2	NP18	necrosis_or_debris	0	1212053	0
TCGA-OL-A66I-DX1	JP2	NP18	lymphocytic_infiltrate	1288584	4448839	0.57929
TCGA-OL-A66I-DX1	JP2	NP18	stroma	1402223	5624829	0.498583
TCGA-OL-A66I-DX1	JP2	NP18	tumor	1114863	3212738	0.694027
TCGA-OL-A66I-DX1	JP2	NP17	blood	0	11216	0
TCGA-OL-A66I-DX1	JP2	NP17	lymphocytic_infiltrate	1865526	5376108	0.694006
TCGA-OL-A66I-DX1	JP2	NP17	stroma	2303965	6598806	0.698298
TCGA-OL-A66I-DX1	JP2	NP17	tumor	965019	2550414	0.756755
TCGA-OL-A66I-DX1	JP2	NP14	blood	0	26682	0
TCGA-OL-A66I-DX1	JP2	NP14	necrosis_or_debris	0	668935	0
TCGA-OL-A66I-DX1	JP2	NP14	lymphocytic_infiltrate	1724904	4819603	0.715787
TCGA-OL-A66I-DX1	JP2	NP14	stroma	1485227	5459328	0.544106
TCGA-OL-A66I-DX1	JP2	NP14	tumor	1220174	3561996	0.685107
TCGA-OL-A66I-DX1	JP2	NP13	blood	0	11475	0
TCGA-OL-A66I-DX1	JP2	NP13	lymphocytic_infiltrate	1341477	4150146	0.646472
TCGA-OL-A66I-DX1	JP2	NP13	stroma	2408419	6925442	0.695528
TCGA-OL-A66I-DX1	JP2	NP20	stroma	3121257	7821613	0.798111
TCGA-OL-A66I-DX1	JP2	NP20	lymphocytic_infiltrate	1569069	4326676	0.7253
TCGA-OL-A66I-DX1	JP2	NP21	tumor	938274	2815975	0.666394
TCGA-OL-A66I-DX1	JP2	NP21	stroma	3029353	7887713	0.768119
TCGA-OL-A66I-DX1	JP2	NP21	blood	0	15975	0
TCGA-OL-A66I-DX1	JP2	NP21	lymphocytic_infiltrate	1333441	3816881	0.698707
TCGA-A1-A0SK-DX1	NP1	NP2	lymphocytic_infiltrate	23669	111211	0.425659
TCGA-A1-A0SK-DX1	NP1	NP10	stroma	563278	1415726	0.795744
TCGA-A1-A0SK-DX1	NP1	NP10	lymphocytic_infiltrate	25006	78323	0.638535
TCGA-A1-A0SK-DX1	NP1	NP10	necrosis_or_debris	0	97760	0
TCGA-A1-A0SK-DX1	NP1	NP10	exclude	8233	26920	0.611664
TCGA-A1-A0SK-DX1	NP1	NP11	tumor	654655	1484590	0.881934
TCGA-A1-A0SK-DX1	NP1	NP11	stroma	550053	1366670	0.804954
TCGA-A1-A0SK-DX1	NP1	NP11	lymphocytic_infiltrate	0	48874	0
TCGA-A1-A0SK-DX1	NP1	NP11	necrosis_or_debris	97349	337119	0.577535
TCGA-A1-A0SK-DX1	NP1	NP11	exclude	7204	21441	0.671984
TCGA-A1-A0SK-DX1	NP1	NP11	blood	0	1306	0
TCGA-A1-A0SK-DX1	NP1	JP2	necrosis_or_debris	79912	267112	0.598341
TCGA-A1-A0SK-DX1	NP1	JP2	exclude	0	12636	0
TCGA-A1-A0SK-DX1	NP1	NP12	tumor	713565	1613471	0.884509
TCGA-A1-A0SK-DX1	NP1	NP12	stroma	565141	1451091	0.778919
TCGA-A1-A0SK-DX1	NP1	NP12	lymphocytic_infiltrate	26134	85042	0.614614
TCGA-A1-A0SK-DX1	NP1	NP12	necrosis_or_debris	0	97760	0
TCGA-A1-A0SK-DX1	NP1	NP12	exclude	0	12636	0
TCGA-A1-A0SK-DX1	NP1	NP13	tumor	765341	1833983	0.834622
TCGA-A1-A0SK-DX1	NP1	NP13	stroma	407357	1134798	0.717937
TCGA-A1-A0SK-DX1	NP1	NP13	lymphocytic_infiltrate	20492	78916	0.519337
TCGA-A1-A0SK-DX1	NP1	NP13	necrosis_or_debris	71827	186021	0.772246
TCGA-A1-A0SK-DX1	NP1	NP13	exclude	0	12636	0
TCGA-A1-A0SK-DX1	NP1	JP2	lymphocytic_infiltrate	0	48874	0
TCGA-A1-A0SK-DX1	NP1	NP21	exclude	0	12636	0
TCGA-A1-A0SK-DX1	NP1	NP21	necrosis_or_debris	82248	224041	0.734223
TCGA-A1-A0SK-DX1	NP1	NP21	lymphocytic_infiltrate	0	48874	0
TCGA-A1-A0SK-DX1	NP1	NP21	stroma	638976	1503400	0.850041
TCGA-A1-A0SK-DX1	NP1	NP21	tumor	645631	1471049	0.877783
TCGA-A1-A0SK-DX1	NP1	NP13	fat	0	7229	0
TCGA-A1-A0SK-DX1	NP1	NP13	undetermined	0	6417	0
TCGA-A1-A0SK-DX1	NP1	NP14	lymphocytic_infiltrate	0	48874	0
TCGA-A1-A0SK-DX1	NP1	NP14	exclude	0	12636	0
TCGA-A1-A0SK-DX1	NP1	NP14	fat	0	10949	0
TCGA-A1-A0SK-DX1	NP1	NP17	tumor	691261	1581222	0.874338
TCGA-A1-A0SK-DX1	NP1	NP17	lymphocytic_infiltrate	0	48874	0
TCGA-A1-A0SK-DX1	NP1	NP17	exclude	0	12636	0
TCGA-A1-A0SK-DX1	NP1	NP17	blood	0	713	0
TCGA-A1-A0SK-DX1	NP1	NP17	fat	0	9624	0
TCGA-A1-A0SK-DX1	NP1	NP18	tumor	744976	1811049	0.822701
TCGA-A1-A0SK-DX1	NP1	NP18	stroma	340997	1061662	0.642383
TCGA-A1-A0SK-DX1	NP1	NP18	lymphocytic_infiltrate	0	48874	0
TCGA-A1-A0SK-DX1	NP1	NP18	necrosis_or_debris	90496	281621	0.642679
TCGA-A1-A0SK-DX1	NP1	NP18	exclude	0	12636	0
TCGA-A1-A0SK-DX1	NP1	NP18	blood	0	1590	0
TCGA-A1-A0SK-DX1	NP1	NP18	fat	0	42568	0
TCGA-A1-A0SK-DX1	NP1	NP19	tumor	745302	1710660	0.871362
TCGA-A1-A0SK-DX1	NP1	NP19	stroma	418152	1137905	0.734951
TCGA-A1-A0SK-DX1	NP1	NP19	lymphocytic_infiltrate	0	48874	0
TCGA-A1-A0SK-DX1	NP1	NP19	necrosis_or_debris	97545	325557	0.59925
TCGA-A1-A0SK-DX1	NP1	NP19	exclude	10891	32510	0.670009
TCGA-A1-A0SK-DX1	NP1	NP19	blood	0	2757	0
TCGA-A1-A0SK-DX1	NP1	NP19	fat	0	1737	0
TCGA-A1-A0SK-DX1	NP1	NP20	tumor	690377	1573803	0.877336
TCGA-A1-A0SK-DX1	NP1	NP20	stroma	502837	1277485	0.78723
TCGA-A1-A0SK-DX1	NP1	NP20	lymphocytic_infiltrate	0	48874	0
TCGA-A1-A0SK-DX1	NP1	NP20	necrosis_or_debris	93953	323438	0.580965
TCGA-A1-A0SK-DX1	NP1	NP20	exclude	0	12636	0
TCGA-A1-A0SK-DX1	NP1	NP20	undetermined	0	23764	0
TCGA-A1-A0SK-DX1	NP1	NP14	tumor	712378	1649326	0.863841
TCGA-A1-A0SK-DX1	NP1	JP1	necrosis_or_debris	63040	218290	0.57758
TCGA-A1-A0SK-DX1	NP1	NP7	glandular_secretions	0	7911	0
TCGA-A1-A0SK-DX1	NP1	NP7	exclude	705	14314	0.098505
TCGA-A1-A0SK-DX1	NP1	NP7	necrosis_or_debris	94271	342633	0.550274
TCGA-A1-A0SK-DX1	NP1	NP7	lymphocytic_infiltrate	0	48874	0
TCGA-A1-A0SK-DX1	NP1	NP7	stroma	474570	1259251	0.753734
TCGA-A1-A0SK-DX1	NP1	NP7	tumor	685811	1579798	0.868226
TCGA-A1-A0SK-DX1	NP1	NP6	exclude	8255	26747	0.617265
TCGA-A1-A0SK-DX1	NP1	NP6	necrosis_or_debris	86421	328058	0.526864
TCGA-A1-A0SK-DX1	NP1	NP6	lymphocytic_infiltrate	0	48874	0
TCGA-A1-A0SK-DX1	NP1	NP6	stroma	447358	1190609	0.751478
TCGA-A1-A0SK-DX1	NP1	NP6	tumor	729763	1665712	0.876217
TCGA-A1-A0SK-DX1	NP1	NP5	exclude	0	12636	0
TCGA-A1-A0SK-DX1	NP1	NP5	necrosis_or_debris	0	97760	0
TCGA-A1-A0SK-DX1	NP1	NP2	necrosis_or_debris	0	97760	0
TCGA-A1-A0SK-DX1	NP1	NP2	exclude	7323	23456	0.624403
TCGA-A1-A0SK-DX1	NP1	NP3	stroma	571946	1339938	0.85369
TCGA-A1-A0SK-DX1	NP1	NP3	lymphocytic_infiltrate	0	48874	0
TCGA-A1-A0SK-DX1	NP1	NP3	necrosis_or_debris	86854	300451	0.578158
TCGA-A1-A0SK-DX1	NP1	NP3	exclude	5069	18606	0.544878
TCGA-A1-A0SK-DX1	NP1	NP4	tumor	727304	1670970	0.870517
TCGA-A1-A0SK-DX1	NP1	NP4	stroma	459068	1201008	0.764471
TCGA-A1-A0SK-DX1	NP1	NP5	lymphocytic_infiltrate	35598	113602	0.626714
TCGA-A1-A0SK-DX1	NP1	NP5	stroma	545223	1397603	0.780226
TCGA-A1-A0SK-DX1	NP1	JP1	lymphocytic_infiltrate	0	48874	0
TCGA-A1-A0SK-DX1	NP1	JP1	stroma	476462	1252951	0.760544
TCGA-A1-A0SK-DX1	NP1	NP5	tumor	723394	1638399	0.88305
TCGA-A1-A0SK-DX1	NP1	NP4	exclude	0	12636	0
TCGA-A1-A0SK-DX1	NP1	NP4	necrosis_or_debris	97642	326512	0.598091
TCGA-A1-A0SK-DX1	NP1	NP4	lymphocytic_infiltrate	0	48874	0
TCGA-A1-A0SK-DX1	NP1	NP7	blood_vessel	0	7219	0
TCGA-A1-A0SK-DX1	NP1	JP1	tumor	707393	1727249	0.819098
TCGA-A1-A0SK-DX1	NP1	NP3	tumor	709585	1552131	0.914336
TCGA-A1-A0SK-DX1	NP1	NP8	stroma	571589	1378918	0.82904
TCGA-A1-A0SK-DX1	NP1	NP8	necrosis_or_debris	85685	313323	0.546944
TCGA-A1-A0SK-DX1	NP1	SP2	lymphocytic_infiltrate	0	48874	0
TCGA-A1-A0SK-DX1	NP1	NP8	exclude	0	12636	0
TCGA-A1-A0SK-DX1	NP1	SP1	lymphocytic_infiltrate	0	48874	0
TCGA-A1-A0SK-DX1	NP1	SP2	stroma	520405	1273152	0.817506
TCGA-A1-A0SK-DX1	NP1	SP2	tumor	711036	1594616	0.891796
TCGA-A1-A0SK-DX1	NP1	SP1	exclude	0	12636	0
TCGA-A1-A0SK-DX1	NP1	SP1	necrosis_or_debris	90811	309803	0.58625
TCGA-A1-A0SK-DX1	NP1	NP8	lymphocytic_infiltrate	0	48874	0
TCGA-A1-A0SK-DX1	NP1	SP2	fat	0	22637	0
TCGA-A1-A0SK-DX1	NP1	SP2	exclude	0	12636	0
TCGA-A1-A0SK-DX1	NP1	NP9	stroma	619461	1469355	0.843174
TCGA-A1-A0SK-DX1	NP1	NP9	lymphocytic_infiltrate	0	48874	0
TCGA-A1-A0SK-DX1	NP1	NP9	necrosis_or_debris	87260	255242	0.683743
TCGA-A1-A0SK-DX1	NP1	NP9	exclude	5301	18864	0.562023
TCGA-A1-A0SK-DX1	NP1	NP9	blood	0	521	0
TCGA-A1-A0SK-DX1	NP1	NP10	tumor	735533	1641271	0.896297
TCGA-A1-A0SK-DX1	NP1	NP8	tumor	678558	1506249	0.90099
TCGA-A1-A0SK-DX1	NP1	JP1	exclude	0	12636	0
TCGA-A1-A0SK-DX1	NP1	SP2	necrosis_or_debris	95607	308085	0.620653
TCGA-A1-A0SK-DX1	NP1	NP9	tumor	652684	1467144	0.889734
TCGA-A2-A0YM-DX1	NP1	NP19	blood	0	58161	0
TCGA-A2-A0YM-DX1	NP1	NP20	tumor	2837661	6380809	0.889436
TCGA-A2-A0YM-DX1	NP1	NP20	stroma	660810	3122560	0.423249
TCGA-A2-A0YM-DX1	NP1	NP20	lymphocytic_infiltrate	0	1243190	0
TCGA-A2-A0YM-DX1	NP1	NP20	necrosis_or_debris	391039	878624	0.890117
TCGA-A2-A0YM-DX1	NP1	NP20	exclude	0	74711	0
TCGA-A2-A0YM-DX1	NP1	NP20	undetermined	0	59722	0
TCGA-A2-A0YM-DX1	NP1	NP21	tumor	2909048	6728702	0.864668
TCGA-A2-A0YM-DX1	NP1	NP21	stroma	719831	2760259	0.521568
TCGA-A2-A0YM-DX1	NP1	NP21	lymphocytic_infiltrate	163515	1408125	0.232245
TCGA-A2-A0YM-DX1	NP1	NP21	necrosis_or_debris	307755	787819	0.781284
TCGA-A2-A0YM-DX1	NP1	NP21	exclude	0	74711	0
TCGA-A2-A0YM-DX1	NP1	NP12	tumor	2933379	6386253	0.918654
TCGA-A2-A0YM-DX1	NP1	JP2	exclude	0	74711	0
TCGA-A2-A0YM-DX1	NP1	JP2	necrosis_or_debris	423394	912704	0.927779
TCGA-A2-A0YM-DX1	NP1	JP2	lymphocytic_infiltrate	252361	1509693	0.334321
TCGA-A2-A0YM-DX1	NP1	NP11	exclude	38796	126251	0.614585
TCGA-A2-A0YM-DX1	NP1	NP11	necrosis_or_debris	418134	951311	0.879069
TCGA-A2-A0YM-DX1	NP1	NP11	lymphocytic_infiltrate	106262	1351527	0.157247
TCGA-A2-A0YM-DX1	NP1	NP12	stroma	679880	2819196	0.482322
TCGA-A2-A0YM-DX1	NP1	NP11	stroma	746251	3145185	0.474536
TCGA-A2-A0YM-DX1	NP1	NP10	exclude	26316	105509	0.498839
TCGA-A2-A0YM-DX1	NP1	NP10	necrosis_or_debris	0	480064	0
TCGA-A2-A0YM-DX1	NP1	NP10	lymphocytic_infiltrate	0	1243190	0
TCGA-A2-A0YM-DX1	NP1	NP10	stroma	704086	3585091	0.392786
TCGA-A2-A0YM-DX1	NP1	NP10	tumor	2905924	6345762	0.915863
TCGA-A2-A0YM-DX1	NP1	NP9	exclude	30130	114843	0.524716
TCGA-A2-A0YM-DX1	NP1	NP9	necrosis_or_debris	398625	924212	0.862627
TCGA-A2-A0YM-DX1	NP1	NP11	tumor	2823931	6185342	0.913104
TCGA-A2-A0YM-DX1	NP1	NP12	lymphocytic_infiltrate	341364	1599586	0.426815
TCGA-A2-A0YM-DX1	NP1	NP12	necrosis_or_debris	361719	842101	0.859087
TCGA-A2-A0YM-DX1	NP1	NP12	exclude	23325	112480	0.41474
TCGA-A2-A0YM-DX1	NP1	NP18	stroma	447120	2168809	0.412318
TCGA-A2-A0YM-DX1	NP1	NP18	tumor	2785820	6279367	0.887293
TCGA-A2-A0YM-DX1	NP1	NP17	fat	0	36463	0
TCGA-A2-A0YM-DX1	NP1	NP17	exclude	0	74711	0
TCGA-A2-A0YM-DX1	NP1	NP17	necrosis_or_debris	311108	845197	0.736179
TCGA-A2-A0YM-DX1	NP1	NP17	lymphocytic_infiltrate	860560	2241163	0.767958
TCGA-A2-A0YM-DX1	NP1	NP14	exclude	0	74711	0
TCGA-A2-A0YM-DX1	NP1	NP14	necrosis_or_debris	0	577184	0
TCGA-A2-A0YM-DX1	NP1	NP14	lymphocytic_infiltrate	1096045	3019543	0.725967
TCGA-A2-A0YM-DX1	NP1	NP14	stroma	194428	1458602	0.266595
TCGA-A2-A0YM-DX1	NP1	NP14	tumor	2952820	6629576	0.890802
TCGA-A2-A0YM-DX1	NP1	NP13	fat	0	38398	0
TCGA-A2-A0YM-DX1	NP1	NP13	exclude	0	74711	0
TCGA-A2-A0YM-DX1	NP1	NP13	necrosis_or_debris	354571	834859	0.849415
TCGA-A2-A0YM-DX1	NP1	NP13	lymphocytic_infiltrate	250853	1503715	0.333644
TCGA-A2-A0YM-DX1	NP1	NP13	stroma	398314	1962088	0.40601
TCGA-A2-A0YM-DX1	NP1	NP13	tumor	2987758	7345845	0.813455
TCGA-A2-A0YM-DX1	NP1	NP9	lymphocytic_infiltrate	912482	2235276	0.816438
TCGA-A2-A0YM-DX1	NP1	NP18	lymphocytic_infiltrate	0	1243190	0
TCGA-A2-A0YM-DX1	NP1	NP9	stroma	612732	2113203	0.579908
TCGA-A2-A0YM-DX1	NP1	SP2	exclude	38837	160196	0.484869
TCGA-A2-A0YM-DX1	NP1	NP7	stroma	672415	2448704	0.549201
TCGA-A2-A0YM-DX1	NP1	NP7	tumor	2755683	6142190	0.897297
TCGA-A2-A0YM-DX1	NP1	NP6	exclude	0	74711	0
TCGA-A2-A0YM-DX1	NP1	NP6	necrosis_or_debris	0	480064	0
TCGA-A2-A0YM-DX1	NP1	NP6	lymphocytic_infiltrate	554663	1885130	0.588461
TCGA-A2-A0YM-DX1	NP1	NP6	stroma	480522	2676568	0.359058
TCGA-A2-A0YM-DX1	NP1	NP6	tumor	2948980	6643143	0.887827
TCGA-A2-A0YM-DX1	NP1	NP7	lymphocytic_infiltrate	805906	2138496	0.753713
TCGA-A2-A0YM-DX1	NP1	NP5	exclude	0	74711	0
TCGA-A2-A0YM-DX1	NP1	NP5	lymphocytic_infiltrate	1182247	2740615	0.86276
TCGA-A2-A0YM-DX1	NP1	NP5	stroma	435337	1752790	0.496736
TCGA-A2-A0YM-DX1	NP1	NP5	tumor	2905803	6341531	0.916436
TCGA-A2-A0YM-DX1	NP1	NP4	exclude	0	74711	0
TCGA-A2-A0YM-DX1	NP1	NP4	necrosis_or_debris	420402	917302	0.916605
TCGA-A2-A0YM-DX1	NP1	NP4	lymphocytic_infiltrate	577948	1906259	0.606369
TCGA-A2-A0YM-DX1	NP1	NP4	stroma	636237	2513323	0.506291
TCGA-A2-A0YM-DX1	NP1	NP5	necrosis_or_debris	366666	849969	0.862775
TCGA-A2-A0YM-DX1	NP1	NP7	necrosis_or_debris	336879	894073	0.753583
TCGA-A2-A0YM-DX1	NP1	NP7	exclude	44798	136153	0.658054
TCGA-A2-A0YM-DX1	NP1	JP1	tumor	2821811	7200536	0.783778
TCGA-A2-A0YM-DX1	NP1	SP2	necrosis_or_debris	436371	959327	0.909744
TCGA-A2-A0YM-DX1	NP1	SP2	lymphocytic_infiltrate	478672	1776849	0.538787
TCGA-A2-A0YM-DX1	NP1	SP2	stroma	641255	2533425	0.506236
TCGA-A2-A0YM-DX1	NP1	SP2	tumor	2879830	6329819	0.909925
TCGA-A2-A0YM-DX1	NP1	SP1	blood	0	3535	0
TCGA-A2-A0YM-DX1	NP1	SP1	exclude	49561	173745	0.570503
TCGA-A2-A0YM-DX1	NP1	SP1	necrosis_or_debris	424094	925038	0.916922
TCGA-A2-A0YM-DX1	NP1	SP1	lymphocytic_infiltrate	208926	1472195	0.283829
TCGA-A2-A0YM-DX1	NP1	NP8	exclude	0	74711	0
TCGA-A2-A0YM-DX1	NP1	NP8	necrosis_or_debris	393304	918291	0.8566
TCGA-A2-A0YM-DX1	NP1	NP8	lymphocytic_infiltrate	388073	1660910	0.467302
TCGA-A2-A0YM-DX1	NP1	NP8	stroma	761486	2952710	0.515788
TCGA-A2-A0YM-DX1	NP1	NP8	tumor	2829470	6152994	0.919705
TCGA-A2-A0YM-DX1	NP1	JP1	exclude	0	74711	0
TCGA-A2-A0YM-DX1	NP1	JP1	necrosis_or_debris	434201	950868	0.913273
TCGA-A2-A0YM-DX1	NP1	JP1	lymphocytic_infiltrate	0	1243190	0
TCGA-A2-A0YM-DX1	NP1	JP1	stroma	419309	2290311	0.366159
TCGA-A2-A0YM-DX1	NP1	NP9	tumor	2893781	6372082	0.908269
TCGA-A2-A0YM-DX1	NP1	NP4	tumor	2896018	6348021	0.912416
TCGA-A2-A0YM-DX1	NP1	NP18	necrosis_or_debris	382816	1902057	0.402528
TCGA-A2-A0YM-DX1	NP1	NP18	blood	0	91482	0
TCGA-A2-A0YM-DX1	NP1	NP18	exclude	0	74711	0
TCGA-A2-A0YM-DX1	NP1	NP19	necrosis_or_debris	408341	892748	0.914796
TCGA-A2-A0YM-DX1	NP1	NP19	lymphocytic_infiltrate	761659	2119854	0.718596
TCGA-A2-A0YM-DX1	NP1	NP19	stroma	500855	2054622	0.48754
TCGA-A2-A0YM-DX1	NP1	NP19	tumor	2918775	6457888	0.903941
TCGA-A2-A0YM-DX1	NP1	NP3	blood	0	17805	0
TCGA-A2-A0YM-DX1	NP1	NP3	exclude	18128	96821	0.374464
TCGA-A2-A0YM-DX1	NP1	NP3	necrosis_or_debris	395123	918591	0.860281
TCGA-A2-A0YM-DX1	NP1	NP19	exclude	50163	176343	0.568925
TCGA-A2-A0YM-DX1	NP1	NP3	lymphocytic_infiltrate	123191	1367780	0.180133
TCGA-A2-A0YM-DX1	NP1	NP3	stroma	619021	2928640	0.422736
TCGA-A2-A0YM-DX1	NP1	NP3	tumor	2892639	6429979	0.899735
TCGA-A2-A0YM-DX1	NP1	NP2	blood	0	4690	0
TCGA-A2-A0YM-DX1	NP1	NP2	exclude	42064	132791	0.633537
TCGA-A2-A0YM-DX1	NP1	NP2	necrosis_or_debris	0	480064	0
TCGA-A2-A0YM-DX1	NP1	NP2	lymphocytic_infiltrate	886873	2749558	0.645102
TCGA-A2-A0YM-DX1	NP1	NP2	stroma	261858	1530955	0.342085
TCGA-A2-A0YM-DX1	NP1	NP2	tumor	2974923	6861558	0.867128
TCGA-A7-A0DA-DX1	NP1	NP13	stroma	617056	3826602	0.322509
TCGA-A7-A0DA-DX1	NP1	NP13	lymphocytic_infiltrate	155670	990374	0.314366
TCGA-A7-A0DA-DX1	NP1	NP13	exclude	0	1872	0
TCGA-A7-A0DA-DX1	NP1	NP13	blood	0	8366	0
TCGA-A7-A0DA-DX1	NP1	NP14	tumor	1637938	4862526	0.673698
TCGA-A7-A0DA-DX1	NP1	NP14	stroma	947829	4054148	0.467585
TCGA-A7-A0DA-DX1	NP1	NP14	lymphocytic_infiltrate	512672	1381079	0.742422
TCGA-A7-A0DA-DX1	NP1	NP14	exclude	0	1872	0
TCGA-A7-A0DA-DX1	NP1	NP14	necrosis_or_debris	0	504405	0
TCGA-A7-A0DA-DX1	NP1	NP14	blood	0	3912	0
TCGA-A7-A0DA-DX1	NP1	NP14	fat	0	15010	0
TCGA-A7-A0DA-DX1	NP1	NP17	lymphocytic_infiltrate	240691	1127588	0.426913
TCGA-A7-A0DA-DX1	NP1	NP17	exclude	0	1872	0
TCGA-A7-A0DA-DX1	NP1	NP17	necrosis_or_debris	0	241037	0
TCGA-A7-A0DA-DX1	NP1	NP17	glandular_secretions	0	9155	0
TCGA-A7-A0DA-DX1	NP1	NP17	blood	0	13539	0
TCGA-A7-A0DA-DX1	NP1	NP17	fat	0	18543	0
TCGA-A7-A0DA-DX1	NP1	NP18	lymphocytic_infiltrate	114974	1007862	0.228154
TCGA-A7-A0DA-DX1	NP1	NP18	exclude	0	1872	0
TCGA-A7-A0DA-DX1	NP1	NP18	necrosis_or_debris	0	1280265	0
TCGA-A7-A0DA-DX1	NP1	NP18	blood	0	97853	0
TCGA-A7-A0DA-DX1	NP1	NP18	fat	0	94030	0
TCGA-A7-A0DA-DX1	NP1	NP19	tumor	1635762	4701907	0.695787
TCGA-A7-A0DA-DX1	NP1	NP13	tumor	1667106	5995738	0.556097
TCGA-A7-A0DA-DX1	NP1	NP19	stroma	1408851	4742437	0.594146
TCGA-A7-A0DA-DX1	NP1	NP12	exclude	0	1872	0
TCGA-A7-A0DA-DX1	NP1	JP2	exclude	0	1872	0
TCGA-A7-A0DA-DX1	NP1	NP11	lymphocytic_infiltrate	180871	1001404	0.361235
TCGA-A7-A0DA-DX1	NP1	NP11	exclude	0	1872	0
TCGA-A7-A0DA-DX1	NP1	NP11	necrosis_or_debris	0	151963	0
TCGA-A7-A0DA-DX1	NP1	JP2	lymphocytic_infiltrate	426507	1363266	0.625714
TCGA-A7-A0DA-DX1	NP1	NP12	lymphocytic_infiltrate	227611	1074254	0.423756
TCGA-A7-A0DA-DX1	NP1	NP19	lymphocytic_infiltrate	404746	1259917	0.642496
TCGA-A7-A0DA-DX1	NP1	NP19	exclude	0	47813	0
TCGA-A7-A0DA-DX1	NP1	NP19	glandular_secretions	0	3600	0
TCGA-A7-A0DA-DX1	NP1	NP19	blood	0	67278	0
TCGA-A7-A0DA-DX1	NP1	NP21	tumor	1483746	4160362	0.713277
TCGA-A7-A0DA-DX1	NP1	NP21	stroma	2036717	5622287	0.724515
TCGA-A7-A0DA-DX1	NP1	NP21	lymphocytic_infiltrate	217378	1038431	0.418666
TCGA-A7-A0DA-DX1	NP1	NP21	exclude	0	1872	0
TCGA-A7-A0DA-DX1	NP1	NP7	stroma	1006961	4225611	0.476599
TCGA-A7-A0DA-DX1	NP1	NP7	lymphocytic_infiltrate	504510	1383407	0.729373
TCGA-A7-A0DA-DX1	NP1	NP7	exclude	0	43907	0
TCGA-A7-A0DA-DX1	NP1	NP7	necrosis_or_debris	0	685743	0
TCGA-A7-A0DA-DX1	NP1	NP7	glandular_secretions	0	15435	0
TCGA-A7-A0DA-DX1	NP1	NP7	blood	0	4743	0
TCGA-A7-A0DA-DX1	NP1	NP7	blood_vessel	0	1225	0
TCGA-A7-A0DA-DX1	NP1	JP1	tumor	1641884	4983032	0.65899
TCGA-A7-A0DA-DX1	NP1	JP1	stroma	793588	3862781	0.410889
TCGA-A7-A0DA-DX1	NP1	JP1	lymphocytic_infiltrate	474905	1389343	0.68364
TCGA-A7-A0DA-DX1	NP1	JP1	exclude	0	1872	0
TCGA-A7-A0DA-DX1	NP1	JP1	blood	0	585924	0
TCGA-A7-A0DA-DX1	NP1	NP8	lymphocytic_infiltrate	382294	1217228	0.628139
TCGA-A7-A0DA-DX1	NP1	SP2	tumor	1610871	4828605	0.66722
TCGA-A7-A0DA-DX1	NP1	SP2	stroma	1332156	4645668	0.573505
TCGA-A7-A0DA-DX1	NP1	SP2	lymphocytic_infiltrate	483540	1346807	0.718054
TCGA-A7-A0DA-DX1	NP1	SP2	exclude	0	1872	0
TCGA-A7-A0DA-DX1	NP1	NP9	tumor	1653524	4998280	0.661637
TCGA-A7-A0DA-DX1	NP1	NP9	stroma	1045068	4333386	0.482333
TCGA-A7-A0DA-DX1	NP1	NP9	lymphocytic_infiltrate	436065	1311063	0.665208
TCGA-A7-A0DA-DX1	NP1	NP9	exclude	0	1872	0
TCGA-A7-A0DA-DX1	NP1	NP9	necrosis_or_debris	0	170640	0
TCGA-A7-A0DA-DX1	NP1	NP9	blood	0	7711	0
TCGA-A7-A0DA-DX1	NP1	NP10	lymphocytic_infiltrate	319946	1150650	0.556114
TCGA-A7-A0DA-DX1	NP1	NP10	exclude	0	13623	0
TCGA-A7-A0DA-DX1	NP1	NP8	exclude	0	1872	0
TCGA-A7-A0DA-DX1	NP1	NP10	necrosis_or_debris	0	193546	0
TCGA-A7-A0DA-DX1	NP1	NP4	tumor	1619677	4752977	0.681542
TCGA-A7-A0DA-DX1	NP1	NP3	necrosis_or_debris	0	1077956	0
TCGA-A7-A0DA-DX1	NP1	NP3	exclude	0	1872	0
TCGA-A7-A0DA-DX1	NP1	NP3	lymphocytic_infiltrate	71154	893691	0.159236
TCGA-A7-A0DA-DX1	NP1	NP3	stroma	712615	3874289	0.367869
TCGA-A7-A0DA-DX1	NP1	NP2	exclude	0	1872	0
TCGA-A7-A0DA-DX1	NP1	NP2	lymphocytic_infiltrate	596422	1621599	0.735597
TCGA-A7-A0DA-DX1	NP1	NP3	tumor	1655749	4975144	0.665608
TCGA-A7-A0DA-DX1	NP1	NP4	stroma	1231733	4303767	0.572398
TCGA-A7-A0DA-DX1	NP1	NP4	lymphocytic_infiltrate	716915	1764336	0.812674
TCGA-A7-A0DA-DX1	NP1	NP4	exclude	0	1872	0
TCGA-A7-A0DA-DX1	NP1	NP5	lymphocytic_infiltrate	495907	1356781	0.731005
TCGA-A7-A0DA-DX1	NP1	NP7	tumor	1558182	4462881	0.698285
TCGA-A7-A0DA-DX1	NP1	NP6	exclude	1872	26365	0.142006
TCGA-A7-A0DA-DX1	NP1	NP6	lymphocytic_infiltrate	499037	1393102	0.71644
TCGA-A7-A0DA-DX1	NP1	NP6	stroma	1207083	4465216	0.540661
TCGA-A7-A0DA-DX1	NP1	NP6	tumor	1628496	4938269	0.659541
TCGA-A7-A0DA-DX1	NP1	NP5	exclude	0	1872	0
TCGA-AR-A1AY-DX1	NP1	NP21	stroma	606688	1594340	0.761052
TCGA-AR-A1AY-DX1	NP1	NP21	necrosis_or_debris	179656	427289	0.840911
TCGA-AR-A1AY-DX1	NP1	NP17	blood	0	13194	0
TCGA-AR-A1AY-DX1	NP1	NP17	fat	0	32671	0
TCGA-AR-A1AY-DX1	NP1	NP18	tumor	672756	1740577	0.773026
TCGA-AR-A1AY-DX1	NP1	NP18	stroma	325532	1125833	0.578295
TCGA-AR-A1AY-DX1	NP1	NP18	necrosis_or_debris	158552	408539	0.77619
TCGA-AR-A1AY-DX1	NP1	NP18	exclude	18508	74045	0.499912
TCGA-AR-A1AY-DX1	NP1	NP18	blood	0	34030	0
TCGA-AR-A1AY-DX1	NP1	NP19	tumor	678985	1535778	0.884223
TCGA-AR-A1AY-DX1	NP1	NP19	necrosis_or_debris	220822	576496	0.766083
TCGA-AR-A1AY-DX1	NP1	NP19	exclude	38905	106561	0.730192
TCGA-AR-A1AY-DX1	NP1	NP19	blood	0	18613	0
TCGA-AR-A1AY-DX1	NP1	NP20	tumor	698156	1739478	0.802719
TCGA-AR-A1AY-DX1	NP1	NP20	stroma	402826	1368037	0.588911
TCGA-AR-A1AY-DX1	NP1	NP20	necrosis_or_debris	0	226782	0
TCGA-AR-A1AY-DX1	NP1	NP20	exclude	0	48727	0
TCGA-AR-A1AY-DX1	NP1	NP21	tumor	509907	1305318	0.781276
TCGA-AR-A1AY-DX1	NP1	NP19	stroma	409126	1145576	0.714271
TCGA-AR-A1AY-DX1	NP1	NP21	exclude	0	48727	0
TCGA-AR-A1AY-DX1	NP1	NP8	tumor	669095	1593842	0.8396
TCGA-AR-A1AY-DX1	NP1	NP8	stroma	429921	1233182	0.697255
TCGA-AR-A1AY-DX1	NP1	NP8	necrosis_or_debris	195186	507273	0.76955
TCGA-AR-A1AY-DX1	NP1	NP8	exclude	0	48727	0
TCGA-AR-A1AY-DX1	NP1	SP1	tumor	623376	1470953	0.847581
TCGA-AR-A1AY-DX1	NP1	SP1	exclude	29093	107263	0.542461
TCGA-AR-A1AY-DX1	NP1	SP2	tumor	644212	1480913	0.87002
TCGA-AR-A1AY-DX1	NP1	SP2	stroma	425351	1205066	0.705938
TCGA-AR-A1AY-DX1	NP1	SP2	necrosis_or_debris	221811	610670	0.726451
TCGA-AR-A1AY-DX1	NP1	SP2	exclude	25572	86375	0.592116
TCGA-AR-A1AY-DX1	NP1	NP9	tumor	667423	1580843	0.844389
TCGA-AR-A1AY-DX1	NP1	NP9	stroma	383970	1150945	0.667226
TCGA-AR-A1AY-DX1	NP1	NP9	necrosis_or_debris	211771	579403	0.730997
TCGA-AR-A1AY-DX1	NP1	NP9	exclude	21504	71833	0.598722
TCGA-AR-A1AY-DX1	NP1	NP10	tumor	670699	1633531	0.821165
TCGA-AR-A1AY-DX1	NP1	NP10	stroma	130977	864476	0.303021
TCGA-AR-A1AY-DX1	NP1	NP10	necrosis_or_debris	194185	804866	0.482528
TCGA-AR-A1AY-DX1	NP1	JP1	exclude	0	48727	0
TCGA-AR-A1AY-DX1	NP1	JP1	necrosis_or_debris	0	226782	0
TCGA-AR-A1AY-DX1	NP1	JP1	stroma	285622	1040145	0.549197
TCGA-AR-A1AY-DX1	NP1	JP1	tumor	714421	2067370	0.69114
TCGA-AR-A1AY-DX1	NP1	NP3	necrosis_or_debris	185307	490569	0.755478
TCGA-AR-A1AY-DX1	NP1	NP3	exclude	16845	66983	0.502963
TCGA-AR-A1AY-DX1	NP1	NP3	blood	0	6060	0
TCGA-AR-A1AY-DX1	NP1	NP4	tumor	696338	1706002	0.816339
TCGA-AR-A1AY-DX1	NP1	NP4	stroma	363842	1127852	0.645195
TCGA-AR-A1AY-DX1	NP1	NP4	necrosis_or_debris	185038	500443	0.739497
TCGA-AR-A1AY-DX1	NP1	NP4	exclude	0	48727	0
TCGA-AR-A1AY-DX1	NP1	NP5	tumor	669343	1590883	0.841474
TCGA-AR-A1AY-DX1	NP1	NP10	exclude	25924	80151	0.646879
TCGA-AR-A1AY-DX1	NP1	NP5	stroma	439676	1247316	0.704995
TCGA-AR-A1AY-DX1	NP1	NP5	exclude	0	48727	0
TCGA-AR-A1AY-DX1	NP1	NP6	necrosis_or_debris	193783	537051	0.721656
TCGA-AR-A1AY-DX1	NP1	NP6	exclude	0	48727	0
TCGA-AR-A1AY-DX1	NP1	NP7	tumor	604223	1425967	0.847457
TCGA-AR-A1AY-DX1	NP1	NP7	stroma	488943	1339456	0.730062
TCGA-AR-A1AY-DX1	NP1	NP7	necrosis_or_debris	175489	504123	0.696215
TCGA-AR-A1AY-DX1	NP1	NP7	exclude	36653	101663	0.721069
TCGA-AR-A1AY-DX1	NP1	NP7	glandular_secretions	0	11815	0
TCGA-AR-A1AY-DX1	NP1	NP5	necrosis_or_debris	188003	496098	0.757927
TCGA-AR-A1AY-DX1	NP1	NP11	tumor	584264	1427402	0.81864
TCGA-AR-A1AY-DX1	NP1	NP11	stroma	517779	1403102	0.738049
TCGA-AR-A1AY-DX1	NP1	NP11	necrosis_or_debris	176259	476942	0.739121
TCGA-AR-A1AY-DX1	NP1	NP3	stroma	416669	1191474	0.699418
TCGA-AR-A1AY-DX1	NP1	NP17	tumor	632338	1497469	0.844542
TCGA-AR-A1AY-DX1	NP1	NP11	exclude	21471	75578	0.568181
TCGA-AR-A1AY-DX1	NP1	JP2	necrosis_or_debris	187219	495328	0.755939
TCGA-AR-A1AY-DX1	NP1	JP2	exclude	0	48727	0
TCGA-AR-A1AY-DX1	NP1	NP12	tumor	687940	1600627	0.859588
TCGA-AR-A1AY-DX1	NP1	NP12	stroma	448186	1221260	0.733973
TCGA-AR-A1AY-DX1	NP1	NP12	necrosis_or_debris	190168	498104	0.763567
TCGA-AR-A1AY-DX1	NP1	NP12	exclude	12489	63033	0.396269
TCGA-AR-A1AY-DX1	NP1	NP13	tumor	711985	1828933	0.77858
TCGA-AR-A1AY-DX1	NP1	NP17	exclude	0	48727	0
TCGA-AR-A1AY-DX1	NP1	NP13	stroma	225457	954915	0.472203
TCGA-AR-A1AY-DX1	NP1	NP13	exclude	0	48727	0
TCGA-AR-A1AY-DX1	NP1	NP13	lymphocytic_infiltrate	0	2695	0
TCGA-AR-A1AY-DX1	NP1	NP13	blood	0	7970	0
TCGA-AR-A1AY-DX1	NP1	NP13	fat	0	21531	0
TCGA-AR-A1AY-DX1	NP1	NP14	tumor	709578	1810737	0.783745
TCGA-AR-A1AY-DX1	NP1	NP14	stroma	237797	960318	0.495246
TCGA-AR-A1AY-DX1	NP1	NP14	necrosis_or_debris	54624	283158	0.38582
TCGA-AR-A1AY-DX1	NP1	NP14	exclude	32547	328811	0.197968
TCGA-AR-A1AY-DX1	NP1	NP13	necrosis_or_debris	196012	518253	0.756434
TCGA-AR-A1AY-DX1	NP1	NP3	tumor	691055	1627938	0.848994
TCGA-AR-A1AY-DX1	NP1	NP2	exclude	31367	90346	0.694375
TCGA-AR-A1AY-DX1	NP1	NP2	necrosis_or_debris	0	226782	0
TCGA-AR-A1AY-DX1	NP1	NP21	blood	0	7350	0
TCGA-BH-A0BG-DX1	NP1	NP2	tumor	1282589	3217912	0.797156
TCGA-BH-A0BG-DX1	NP1	NP2	stroma	1417203	4048327	0.700143
TCGA-BH-A0BG-DX1	NP1	NP2	lymphocytic_infiltrate	1328847	3331224	0.797813
TCGA-BH-A0BG-DX1	NP1	NP2	blood	0	4159	0
TCGA-BH-A0BG-DX1	NP1	NP3	tumor	1212027	2765752	0.876454
TCGA-BH-A0BG-DX1	NP1	NP3	stroma	2071603	5800953	0.714229
TCGA-BH-A0BG-DX1	NP1	NP3	lymphocytic_infiltrate	341325	2034917	0.335468
TCGA-BH-A0BG-DX1	NP1	NP4	tumor	1233422	2923577	0.843776
TCGA-BH-A0BG-DX1	NP1	NP4	stroma	1076583	3765241	0.571853
TCGA-BH-A0BG-DX1	NP1	NP4	lymphocytic_infiltrate	1244763	3058485	0.813974
TCGA-BH-A0BG-DX1	NP1	NP4	necrosis_or_debris	0	854319	0
TCGA-BH-A0BG-DX1	NP1	NP5	tumor	1203968	2739037	0.879118
TCGA-BH-A0BG-DX1	NP1	NP5	stroma	1971023	4798510	0.821515
TCGA-BH-A0BG-DX1	NP1	NP5	lymphocytic_infiltrate	1258538	3059792	0.82263
TCGA-BH-A0BG-DX1	NP1	NP5	blood	0	4283	0
TCGA-BH-A0BG-DX1	NP1	NP6	tumor	1274742	3027088	0.842223
TCGA-BH-A0BG-DX1	NP1	NP6	stroma	550301	3105067	0.354454
TCGA-BH-A0BG-DX1	NP1	NP6	lymphocytic_infiltrate	1085110	2868785	0.756494
TCGA-BH-A0BG-DX1	NP1	NP6	necrosis_or_debris	0	1600682	0
TCGA-BH-A0BG-DX1	NP1	NP7	tumor	1140889	2621497	0.87041
TCGA-BH-A0BG-DX1	NP1	NP7	stroma	1326031	4348216	0.60992
TCGA-BH-A0BG-DX1	NP1	NP7	lymphocytic_infiltrate	785356	2498630	0.628629
TCGA-BH-A0BG-DX1	NP1	NP7	necrosis_or_debris	0	1101700	0
TCGA-BH-A0BG-DX1	NP1	NP7	glandular_secretions	0	958	0
TCGA-BH-A0BG-DX1	NP1	NP7	blood	0	530	0
TCGA-BH-A0BG-DX1	NP1	NP11	blood	0	7521	0
TCGA-BH-A0BG-DX1	NP1	NP11	blood_vessel	0	15592	0
TCGA-BH-A0BG-DX1	NP1	JP2	tumor	1094406	2648951	0.826294
TCGA-BH-A0BG-DX1	NP1	JP2	stroma	1986414	4979054	0.797908
TCGA-BH-A0BG-DX1	NP1	NP19	lymphocytic_infiltrate	851978	2604887	0.654138
TCGA-BH-A0BG-DX1	NP1	NP19	stroma	1811010	4895747	0.73983
TCGA-BH-A0BG-DX1	NP1	NP19	tumor	1228301	3026147	0.811792
TCGA-BH-A0BG-DX1	NP1	NP18	fat	0	90382	0
TCGA-BH-A0BG-DX1	NP1	NP18	blood	0	93209	0
TCGA-BH-A0BG-DX1	NP1	NP18	lymphocytic_infiltrate	1200336	3167740	0.75785
TCGA-BH-A0BG-DX1	NP1	NP18	stroma	1467152	4130751	0.710356
TCGA-BH-A0BG-DX1	NP1	NP18	tumor	1200042	3119540	0.769371
TCGA-BH-A0BG-DX1	NP1	NP17	fat	0	4208	0
TCGA-BH-A0BG-DX1	NP1	NP17	blood	0	18733	0
TCGA-BH-A0BG-DX1	NP1	NP17	lymphocytic_infiltrate	1338691	3139218	0.852882
TCGA-BH-A0BG-DX1	NP1	NP17	stroma	1805209	4481858	0.805563
TCGA-BH-A0BG-DX1	NP1	NP7	exclude	0	7971	0
TCGA-BH-A0BG-DX1	NP1	NP17	tumor	1239353	2957605	0.838079
TCGA-BH-A0BG-DX1	NP1	NP14	necrosis_or_debris	0	436692	0
TCGA-BH-A0BG-DX1	NP1	NP14	lymphocytic_infiltrate	1131628	2955239	0.765845
TCGA-BH-A0BG-DX1	NP1	NP14	stroma	1433108	3980602	0.720046
TCGA-BH-A0BG-DX1	NP1	NP14	tumor	1272283	3216537	0.791089
TCGA-BH-A0BG-DX1	NP1	NP13	lymphocytic_infiltrate	270351	1970546	0.274392
TCGA-BH-A0BG-DX1	NP1	NP13	stroma	1777110	5094977	0.697593
TCGA-BH-A0BG-DX1	NP1	NP13	tumor	1271728	3536099	0.719283
TCGA-BH-A0BG-DX1	NP1	NP12	blood	0	11108	0
TCGA-BH-A0BG-DX1	NP1	NP12	lymphocytic_infiltrate	597211	2326290	0.513445
TCGA-BH-A0BG-DX1	NP1	NP12	stroma	2001204	5508417	0.726599
TCGA-BH-A0BG-DX1	NP1	NP12	tumor	1190667	2755807	0.864115
TCGA-BH-A0BG-DX1	NP1	JP2	lymphocytic_infiltrate	1204063	2973617	0.809831
TCGA-BH-A0BG-DX1	NP1	NP14	blood	0	12552	0
TCGA-BH-A0BG-DX1	NP1	NP19	blood	0	33026	0
TCGA-BH-A0BG-DX1	NP1	NP7	fat	0	11285	0
TCGA-BH-A0BG-DX1	NP1	JP1	tumor	1002071	2575543	0.778143
TCGA-BH-A0BG-DX1	NP1	NP11	stroma	1938034	5614369	0.690384
TCGA-BH-A0BG-DX1	NP1	NP11	lymphocytic_infiltrate	148779	1835912	0.162076
TCGA-BH-A0BG-DX1	NP1	NP11	necrosis_or_debris	0	437581	0
TCGA-BH-A0BG-DX1	NP1	NP11	tumor	1181334	2690647	0.878104
TCGA-BH-A0BG-DX1	NP1	NP10	blood_vessel	0	5931	0
TCGA-BH-A0BG-DX1	NP1	NP10	exclude	0	467	0
TCGA-BH-A0BG-DX1	NP1	NP10	blood	0	1080	0
TCGA-BH-A0BG-DX1	NP1	JP1	stroma	1888108	4950585	0.762782
TCGA-BH-A0BG-DX1	NP1	JP1	lymphocytic_infiltrate	0	1687023	0
TCGA-BH-A0BG-DX1	NP1	JP1	blood	0	3224	0
TCGA-BH-A0BG-DX1	NP1	JP1	lymphatics	0	1385247	0
TCGA-BH-A0BG-DX1	NP1	NP8	tumor	1224771	2776798	0.882146
TCGA-BH-A0BG-DX1	NP1	NP8	stroma	2023653	4968830	0.814539
TCGA-BH-A0BG-DX1	NP1	NP8	lymphocytic_infiltrate	1123438	2855994	0.786723
TCGA-BH-A0BG-DX1	NP1	SP1	tumor	1233602	2884968	0.855193
TCGA-BH-A0BG-DX1	NP1	SP1	stroma	1969817	5257898	0.749279
TCGA-BH-A0BG-DX1	NP1	SP1	lymphocytic_infiltrate	761884	2458756	0.619731
TCGA-BH-A0BG-DX1	NP1	SP2	tumor	1214514	2737977	0.887162
TCGA-BH-A0BG-DX1	NP1	SP2	stroma	2034350	5530219	0.735721
TCGA-BH-A0BG-DX1	NP1	NP7	blood_vessel	0	10835	0
TCGA-BH-A0BG-DX1	NP1	SP2	lymphocytic_infiltrate	284086	1976712	0.287433
TCGA-BH-A0BG-DX1	NP1	SP2	blood	0	4437	0
TCGA-BH-A0BG-DX1	NP1	SP2	plasma_cells	0	167533	0
TCGA-BH-A0BG-DX1	NP1	SP2	lymphatics	0	1046	0
TCGA-BH-A0BG-DX1	NP1	SP2	blood_vessel	0	12059	0
TCGA-BH-A0BG-DX1	NP1	NP9	tumor	1230428	2870978	0.857149
TCGA-BH-A0BG-DX1	NP1	NP9	stroma	1999505	5121943	0.78076
TCGA-BH-A0BG-DX1	NP1	NP9	lymphocytic_infiltrate	877102	2605383	0.6733
TCGA-BH-A0BG-DX1	NP1	NP9	blood	0	3318	0
TCGA-BH-A0BG-DX1	NP1	NP10	tumor	1254841	2908351	0.862923
TCGA-BH-A0BG-DX1	NP1	NP10	stroma	361194	2742676	0.263388
TCGA-BH-A0BG-DX1	NP1	NP10	lymphocytic_infiltrate	0	1687023	0
TCGA-BH-A0BG-DX1	NP1	NP10	necrosis_or_debris	0	3256094	0
TCGA-BH-A0BG-DX1	NP1	SP2	necrosis_or_debris	0	171639	0
TCGA-BH-A0BG-DX1	NP1	NP19	exclude	0	39284	0
TCGA-BH-A0BG-DX1	NP1	NP20	tumor	1187639	2696784	0.880782
TCGA-BH-A0BG-DX1	NP1	NP19	fat	0	2531	0
TCGA-BH-A0BG-DX1	NP1	NP21	blood	0	13804	0
TCGA-BH-A0BG-DX1	NP1	NP21	lymphocytic_infiltrate	316237	2009182	0.314792
TCGA-BH-A0BG-DX1	NP1	NP21	stroma	2119819	5886066	0.720284
TCGA-BH-A0BG-DX1	NP1	NP21	tumor	1092885	2692570	0.811778
TCGA-BH-A0BG-DX1	NP1	NP20	lymphocytic_infiltrate	462604	2154726	0.429385
TCGA-BH-A0BG-DX1	NP1	NP20	stroma	2101954	5750112	0.7311
TCGA-C8-A26Y-DX1	NP1	NP21	lymphocytic_infiltrate	506207	1657233	0.610906
TCGA-C8-A26Y-DX1	NP1	NP21	necrosis_or_debris	0	118745	0
TCGA-C8-A26Y-DX1	NP1	NP21	exclude	0	34600	0
TCGA-C8-A26Y-DX1	NP1	NP21	stroma	1450654	3890714	0.745701
TCGA-C8-A26Y-DX1	NP1	NP21	tumor	176796	606588	0.58292
TCGA-C8-A26Y-DX1	NP1	NP19	fat	0	17825	0
TCGA-C8-A26Y-DX1	NP1	NP19	blood	0	5773	0
TCGA-C8-A26Y-DX1	NP1	NP19	tumor	300339	1171915	0.512561
TCGA-C8-A26Y-DX1	NP1	NP19	necrosis_or_debris	0	118745	0
TCGA-C8-A26Y-DX1	NP1	NP19	exclude	22517	103953	0.433215
TCGA-C8-A26Y-DX1	NP1	NP14	tumor	130451	1153087	0.226264
TCGA-C8-A26Y-DX1	NP1	NP14	stroma	708092	2930719	0.483221
TCGA-C8-A26Y-DX1	NP1	NP14	lymphocytic_infiltrate	555950	1720538	0.646251
TCGA-C8-A26Y-DX1	NP1	NP14	necrosis_or_debris	0	118745	0
TCGA-C8-A26Y-DX1	NP1	NP14	blood	0	154836	0
TCGA-C8-A26Y-DX1	NP1	NP17	tumor	218280	923440	0.472754
TCGA-C8-A26Y-DX1	NP1	NP17	stroma	1095839	3228131	0.678931
TCGA-C8-A26Y-DX1	NP1	NP17	lymphocytic_infiltrate	732483	1907294	0.768086
TCGA-C8-A26Y-DX1	NP1	NP17	necrosis_or_debris	0	118745	0
TCGA-C8-A26Y-DX1	NP1	NP17	exclude	0	34600	0
TCGA-C8-A26Y-DX1	NP1	NP17	glandular_secretions	0	40500	0
TCGA-C8-A26Y-DX1	NP1	NP17	fat	0	55170	0
TCGA-C8-A26Y-DX1	NP1	NP14	exclude	34600	229955	0.300928
TCGA-C8-A26Y-DX1	NP1	NP12	blood_vessel	0	299150	0
TCGA-C8-A26Y-DX1	NP1	NP13	tumor	267927	1313221	0.408046
TCGA-C8-A26Y-DX1	NP1	NP13	stroma	980385	3160465	0.620406
TCGA-C8-A26Y-DX1	NP1	NP13	lymphocytic_infiltrate	447356	1647271	0.543148
TCGA-C8-A26Y-DX1	NP1	NP13	necrosis_or_debris	0	118745	0
TCGA-C8-A26Y-DX1	NP1	NP13	exclude	0	34600	0
TCGA-C8-A26Y-DX1	NP1	NP13	fat	0	33578	0
TCGA-C8-A26Y-DX1	NP1	NP18	tumor	267858	824041	0.650108
TCGA-C8-A26Y-DX1	NP1	NP18	stroma	498640	2191387	0.455091
TCGA-C8-A26Y-DX1	NP1	NP18	lymphocytic_infiltrate	573378	1743816	0.657613
TCGA-C8-A26Y-DX1	NP1	NP18	necrosis_or_debris	45866	1269005	0.0722866
TCGA-C8-A26Y-DX1	NP1	NP18	exclude	25458	67151	0.758231
TCGA-C8-A26Y-DX1	NP1	NP18	fat	0	212480	0
TCGA-C8-A26Y-DX1	NP1	NP7	fat	0	19498	0
TCGA-C8-A26Y-DX1	NP1	JP1	tumor	187818	730569	0.514169
TCGA-C8-A26Y-DX1	NP1	JP1	stroma	369048	2064055	0.357595
TCGA-C8-A26Y-DX1	NP1	JP1	lymphocytic_infiltrate	904058	3359911	0.538144
TCGA-C8-A26Y-DX1	NP1	JP1	necrosis_or_debris	0	118745	0
TCGA-C8-A26Y-DX1	NP1	JP1	exclude	0	34600	0
TCGA-C8-A26Y-DX1	NP1	NP8	tumor	301921	1589684	0.37985
TCGA-C8-A26Y-DX1	NP1	NP8	stroma	661770	2755403	0.480344
TCGA-C8-A26Y-DX1	NP1	NP7	glandular_secretions	0	111791	0
TCGA-C8-A26Y-DX1	NP1	NP8	lymphocytic_infiltrate	636925	1809448	0.703999
TCGA-C8-A26Y-DX1	NP1	NP8	exclude	0	34600	0
TCGA-C8-A26Y-DX1	NP1	SP1	lymphocytic_infiltrate	349903	1502161	0.465866
TCGA-C8-A26Y-DX1	NP1	SP1	necrosis_or_debris	0	118745	0
TCGA-C8-A26Y-DX1	NP1	SP1	exclude	30200	72914	0.828373
TCGA-C8-A26Y-DX1	NP1	SP1	blood_vessel	0	276608	0
TCGA-C8-A26Y-DX1	NP1	SP2	tumor	123634	860091	0.287491
TCGA-C8-A26Y-DX1	NP1	SP2	stroma	1011455	2887257	0.700634
TCGA-C8-A26Y-DX1	NP1	SP2	lymphocytic_infiltrate	947406	2158153	0.877979
TCGA-C8-A26Y-DX1	NP1	NP8	necrosis_or_debris	0	118745	0
TCGA-C8-A26Y-DX1	NP1	NP7	exclude	25395	93852	0.541171
TCGA-C8-A26Y-DX1	NP1	NP7	necrosis_or_debris	10053	1007354	0.0199592
TCGA-C8-A26Y-DX1	NP1	NP7	lymphocytic_infiltrate	592244	1797509	0.658961
TCGA-C8-A26Y-DX1	NP1	NP7	stroma	500861	2312598	0.433159
TCGA-C8-A26Y-DX1	NP1	SP2	necrosis_or_debris	0	118745	0
TCGA-C8-A26Y-DX1	NP1	SP2	exclude	26853	77466	0.693285
TCGA-C8-A26Y-DX1	NP1	SP2	blood_vessel	0	139324	0
TCGA-C8-A26Y-DX1	NP1	NP9	tumor	155335	1230640	0.252446
TCGA-C8-A26Y-DX1	NP1	NP9	stroma	883485	3042028	0.580853
TCGA-C8-A26Y-DX1	NP1	NP9	lymphocytic_infiltrate	692954	1858656	0.745651
TCGA-C8-A26Y-DX1	NP1	NP9	necrosis_or_debris	0	118745	0
TCGA-C8-A26Y-DX1	NP1	NP9	exclude	19893	57811	0.688208
TCGA-C8-A26Y-DX1	NP1	NP10	tumor	242121	775819	0.624169
TCGA-C8-A26Y-DX1	NP1	NP10	stroma	875293	2657309	0.658781
TCGA-C8-A26Y-DX1	NP1	NP10	lymphocytic_infiltrate	626924	1800452	0.696407
TCGA-C8-A26Y-DX1	NP1	NP10	necrosis_or_debris	114548	933039	0.245537
TCGA-C8-A26Y-DX1	NP1	NP10	exclude	20639	141261	0.292211
TCGA-C8-A26Y-DX1	NP1	NP11	tumor	282777	1116982	0.506323
TCGA-C8-A26Y-DX1	NP1	NP11	stroma	584368	2350467	0.497236
TCGA-C8-A26Y-DX1	NP1	NP11	lymphocytic_infiltrate	467767	1617742	0.578296
TCGA-C8-A26Y-DX1	NP1	NP11	necrosis_or_debris	77749	1167031	0.133242
TCGA-C8-A26Y-DX1	NP1	NP11	exclude	0	34600	0
TCGA-C8-A26Y-DX1	NP1	NP11	fat	0	21058	0
TCGA-C8-A26Y-DX1	NP1	JP2	tumor	104816	932546	0.224795
TCGA-C8-A26Y-DX1	NP1	JP2	stroma	962084	3050523	0.630767
TCGA-C8-A26Y-DX1	NP1	JP2	lymphocytic_infiltrate	703144	1867816	0.752905
TCGA-C8-A26Y-DX1	NP1	SP2	fat	0	66844	0
TCGA-C8-A26Y-DX1	NP1	NP7	tumor	273232	965278	0.566121
TCGA-C8-A26Y-DX1	NP1	NP2	tumor	312780	2251419	0.277851
TCGA-C8-A26Y-DX1	NP1	NP2	stroma	379533	2146342	0.353656
TCGA-C8-A26Y-DX1	NP1	NP2	lymphocytic_infiltrate	503008	1665334	0.604093
TCGA-C8-A26Y-DX1	NP1	NP2	necrosis_or_debris	0	118745	0
TCGA-C8-A26Y-DX1	NP1	NP2	exclude	27924	83683	0.667376
TCGA-C8-A26Y-DX1	NP1	NP2	fat	0	42357	0
TCGA-C8-A26Y-DX1	NP1	NP3	tumor	130451	1352758	0.192867
TCGA-C8-A26Y-DX1	NP1	NP3	lymphocytic_infiltrate	515782	1668084	0.618413
TCGA-C8-A26Y-DX1	NP1	NP3	necrosis_or_debris	0	118745	0
TCGA-C8-A26Y-DX1	NP1	NP3	exclude	28470	85224	0.668122
TCGA-C8-A26Y-DX1	NP1	NP3	fat	0	758	0
TCGA-C8-A26Y-DX1	NP1	NP4	tumor	302643	1425541	0.424601
TCGA-C8-A26Y-DX1	NP1	NP4	stroma	582844	2240040	0.520387
TCGA-C8-A26Y-DX1	NP1	NP4	lymphocytic_infiltrate	841108	2083131	0.807542
TCGA-C8-A26Y-DX1	NP1	NP4	necrosis_or_debris	0	524568	0
TCGA-C8-A26Y-DX1	NP1	NP4	exclude	0	34600	0
TCGA-C8-A26Y-DX1	NP1	NP3	stroma	895118	3082311	0.58081
TCGA-C8-A26Y-DX1	NP1	NP6	stroma	799887	2830354	0.56522
TCGA-C8-A26Y-DX1	NP1	NP6	lymphocytic_infiltrate	0	1149501	0
TCGA-C8-A26Y-DX1	NP1	NP6	necrosis_or_debris	56144	1709744	0.0656753
TCGA-C8-A26Y-DX1	NP1	NP6	exclude	0	34600	0
TCGA-C8-A26Y-DX1	NP1	NP6	tumor	182676	583681	0.625945
TCGA-C8-A26Y-DX1	NP1	NP5	blood	0	261586	0
TCGA-C8-A26Y-DX1	NP1	NP5	exclude	0	34600	0
TCGA-C8-A26Y-DX1	NP1	NP5	necrosis_or_debris	0	118745	0
TCGA-C8-A26Y-DX1	NP1	NP12	fat	0	13168	0
TCGA-C8-A26Y-DX1	NP1	NP12	exclude	30691	76477	0.80262
TCGA-C8-A26Y-DX1	NP1	NP12	necrosis_or_debris	0	118745	0
TCGA-C8-A26Y-DX1	NP1	NP12	lymphocytic_infiltrate	600431	1756272	0.683756
TCGA-C8-A26Y-DX1	NP1	NP12	stroma	924601	3068149	0.602709
TCGA-C8-A26Y-DX1	NP1	NP12	tumor	130451	975919	0.26734
TCGA-C8-A26Y-DX1	NP1	JP2	exclude	0	34600	0
TCGA-C8-A26Y-DX1	NP1	JP2	necrosis_or_debris	0	118745	0
TCGA-C8-A26Y-DX1	NP1	NP5	tumor	128011	1166342	0.219509
TCGA-C8-A26Y-DX1	NP1	NP5	stroma	784234	2760336	0.568216
TCGA-C8-A26Y-DX1	NP1	NP5	lymphocytic_infiltrate	779197	1966271	0.792563
TCGA-C8-A26Y-DX1	NP1	JP2	blood_vessel	0	303650	0
TCGA-E2-A1LS-DX1	NP1	JP1	stroma	627455	1757493	0.714034
TCGA-E2-A1LS-DX1	NP1	NP7	exclude	9548	29818	0.640419
TCGA-E2-A1LS-DX1	NP1	NP2	lymphocytic_infiltrate	0	14191	0
TCGA-E2-A1LS-DX1	NP1	NP7	lymphocytic_infiltrate	5626	55099	0.204214
TCGA-E2-A1LS-DX1	NP1	NP7	stroma	756374	1969211	0.7682
TCGA-E2-A1LS-DX1	NP1	NP7	tumor	949480	2355744	0.806098
TCGA-E2-A1LS-DX1	NP1	NP6	exclude	0	11157	0
TCGA-E2-A1LS-DX1	NP1	NP6	lymphocytic_infiltrate	0	14191	0
TCGA-E2-A1LS-DX1	NP1	NP5	exclude	0	11157	0
TCGA-E2-A1LS-DX1	NP1	NP5	lymphocytic_infiltrate	0	14191	0
TCGA-E2-A1LS-DX1	NP1	NP5	stroma	544064	1642951	0.662301
TCGA-E2-A1LS-DX1	NP1	JP1	tumor	1058951	2619519	0.808508
TCGA-E2-A1LS-DX1	NP1	NP5	tumor	1089804	2741573	0.795021
TCGA-E2-A1LS-DX1	NP1	NP4	exclude	0	11157	0
TCGA-E2-A1LS-DX1	NP1	NP4	lymphocytic_infiltrate	6191	66896	0.185093
TCGA-E2-A1LS-DX1	NP1	NP4	stroma	255016	1360460	0.374897
TCGA-E2-A1LS-DX1	NP1	NP4	tumor	1071657	2591678	0.826999
TCGA-E2-A1LS-DX1	NP1	NP3	blood	0	1388	0
TCGA-E2-A1LS-DX1	NP1	NP3	exclude	5485	18175	0.603576
TCGA-E2-A1LS-DX1	NP1	NP3	lymphocytic_infiltrate	0	14191	0
TCGA-E2-A1LS-DX1	NP1	NP2	exclude	8459	25556	0.661997
TCGA-E2-A1LS-DX1	NP1	NP4	necrosis_or_debris	0	379681	0
TCGA-E2-A1LS-DX1	NP1	JP1	lymphocytic_infiltrate	0	14191	0
TCGA-E2-A1LS-DX1	NP1	JP1	blood	0	7512	0
TCGA-E2-A1LS-DX1	NP1	SP1	exclude	0	11157	0
TCGA-E2-A1LS-DX1	NP1	SP2	tumor	1076886	2643771	0.814659
TCGA-E2-A1LS-DX1	NP1	SP2	stroma	626250	1731003	0.723569
TCGA-E2-A1LS-DX1	NP1	SP2	exclude	6884	20907	0.658535
TCGA-E2-A1LS-DX1	NP1	SP2	lymphocytic_infiltrate	0	14191	0
TCGA-E2-A1LS-DX1	NP1	NP10	tumor	1086107	2660368	0.816509
TCGA-E2-A1LS-DX1	NP1	NP9	exclude	4740	19371	0.489391
TCGA-E2-A1LS-DX1	NP1	NP9	lymphocytic_infiltrate	0	14191	0
TCGA-E2-A1LS-DX1	NP1	NP9	stroma	696746	1832332	0.760502
TCGA-E2-A1LS-DX1	NP1	NP9	tumor	1047694	2543978	0.823666
TCGA-E2-A1LS-DX1	NP1	NP21	tumor	884956	2218615	0.797755
TCGA-E2-A1LS-DX1	NP1	NP21	stroma	858578	2165909	0.792811
TCGA-E2-A1LS-DX1	NP1	NP21	lymphocytic_infiltrate	0	14191	0
TCGA-E2-A1LS-DX1	NP1	NP21	exclude	0	11157	0
TCGA-E2-A1LS-DX1	NP1	NP20	exclude	0	11157	0
TCGA-E2-A1LS-DX1	NP1	NP20	lymphocytic_infiltrate	0	14191	0
TCGA-E2-A1LS-DX1	NP1	NP20	tumor	1071362	2656608	0.806564
TCGA-E2-A1LS-DX1	NP1	NP14	lymphocytic_infiltrate	0	14191	0
TCGA-E2-A1LS-DX1	NP1	NP14	exclude	8137	28156	0.577994
TCGA-E2-A1LS-DX1	NP1	NP14	necrosis_or_debris	0	18575	0
TCGA-E2-A1LS-DX1	NP1	NP17	tumor	996028	2456949	0.810784
TCGA-E2-A1LS-DX1	NP1	NP17	stroma	717369	1899587	0.755289
TCGA-E2-A1LS-DX1	NP1	NP17	lymphocytic_infiltrate	0	26543	0
TCGA-E2-A1LS-DX1	NP1	NP17	exclude	0	11157	0
TCGA-E2-A1LS-DX1	NP1	NP17	blood	0	2521	0
TCGA-E2-A1LS-DX1	NP1	NP17	fat	0	13115	0
TCGA-E2-A1LS-DX1	NP1	NP20	stroma	610549	1727916	0.706688
TCGA-E2-A1LS-DX1	NP1	NP18	tumor	1114260	2854480	0.78071
TCGA-E2-A1LS-DX1	NP1	NP18	lymphocytic_infiltrate	0	14191	0
TCGA-E2-A1LS-DX1	NP1	NP18	exclude	801	23234	0.0689507
TCGA-E2-A1LS-DX1	NP1	NP18	blood	0	27715	0
TCGA-E2-A1LS-DX1	NP1	NP18	fat	0	10413	0
TCGA-E2-A1LS-DX1	NP1	NP19	tumor	1059142	2575060	0.822615
TCGA-E2-A1LS-DX1	NP1	NP19	stroma	654451	1765348	0.741441
TCGA-E2-A1LS-DX1	NP1	NP19	lymphocytic_infiltrate	0	14191	0
TCGA-E2-A1LS-DX1	NP1	NP19	exclude	9269	33723	0.549714
TCGA-E2-A1LS-DX1	NP1	NP19	blood	0	21550	0
TCGA-E2-A1LS-DX1	NP1	NP18	stroma	421380	1479839	0.569494
TCGA-E2-A1LS-DX1	NP1	NP13	blood	0	9491	0
TCGA-E2-A1LS-DX1	NP1	NP13	exclude	0	11157	0
TCGA-E2-A1LS-DX1	NP1	NP13	lymphocytic_infiltrate	0	14191	0
TCGA-E2-A1LS-DX1	NP1	NP13	stroma	464861	1518171	0.612396
TCGA-E2-A1LS-DX1	NP1	NP13	tumor	1131249	2852396	0.793192
TCGA-E2-A1LS-DX1	NP1	NP12	exclude	5264	17250	0.610319
TCGA-E2-A1LS-DX1	NP1	NP12	lymphocytic_infiltrate	0	14191	0
TCGA-E2-A1LS-DX1	NP1	NP12	stroma	530070	1583170	0.669631
TCGA-E2-A1LS-DX1	NP1	NP12	tumor	1131271	2795261	0.809421
TCGA-E2-A1LS-DX1	NP1	NP13	fat	0	4466	0
TCGA-E2-A1LS-DX1	NP1	NP11	exclude	4779	22406	0.426582
TCGA-E2-A1LS-DX1	NP1	NP11	stroma	641151	1780852	0.72005
TCGA-E2-A1LS-DX1	NP1	NP11	tumor	1043145	2582565	0.807836
TCGA-E2-A1LS-DX1	NP1	NP10	necrosis_or_debris	0	21738	0
TCGA-E2-A1LS-DX1	NP1	NP10	exclude	8982	27603	0.650799
TCGA-E2-A1LS-DX1	NP1	NP10	lymphocytic_infiltrate	0	14191	0
TCGA-E2-A1LS-DX1	NP1	NP10	stroma	593278	1685972	0.703782
TCGA-E2-A1LS-DX1	NP1	NP11	lymphocytic_infiltrate	3256	24049	0.27078
TCGA-E2-A1LS-DX1	NP1	JP1	exclude	0	11157	0
TCGA-E2-A1LS-DX1	NP1	SP1	lymphocytic_infiltrate	0	14191	0
TCGA-E2-A1LS-DX1	NP1	SP1	stroma	652601	1801910	0.724344
TCGA-E2-A1LS-DX1	NP1	SP1	tumor	1042181	2582614	0.807075
TCGA-E2-A1LS-DX1	NP1	NP8	exclude	0	11157	0
TCGA-E2-A1LS-DX1	NP1	NP8	lymphocytic_infiltrate	0	14191	0
TCGA-E2-A1LS-DX1	NP1	NP14	tumor	1108056	2789390	0.794479
TCGA-E2-A1LS-DX1	NP1	NP14	stroma	487640	1559560	0.625356
TCGA-LL-A73Y-DX1	NP1	NP2	stroma	672640	2502746	0.537522
TCGA-LL-A73Y-DX1	NP1	NP2	lymphocytic_infiltrate	1800626	4371258	0.823848
TCGA-LL-A73Y-DX1	NP1	NP2	tumor	1398327	4170530	0.670575
TCGA-LL-A73Y-DX1	NP1	SP2	blood	0	5034	0
TCGA-LL-A73Y-DX1	NP1	SP2	blood_vessel	0	9439	0
TCGA-LL-A73Y-DX1	NP1	NP9	tumor	1290361	2904318	0.888581
TCGA-LL-A73Y-DX1	NP1	NP6	tumor	1372107	3263233	0.840949
TCGA-LL-A73Y-DX1	NP1	NP20	stroma	1309954	3951084	0.663086
TCGA-LL-A73Y-DX1	NP1	NP20	tumor	1305251	3016983	0.865269
TCGA-LL-A73Y-DX1	NP1	NP19	exclude	0	22561	0
TCGA-LL-A73Y-DX1	NP1	NP19	blood	0	42265	0
TCGA-LL-A73Y-DX1	NP1	NP19	fat	59296	155341	0.76343
TCGA-LL-A73Y-DX1	NP1	NP19	lymphocytic_infiltrate	1700614	4293982	0.792092
TCGA-LL-A73Y-DX1	NP1	NP19	stroma	1225763	3646736	0.672252
TCGA-LL-A73Y-DX1	NP1	NP19	tumor	1318162	3026243	0.871154
TCGA-LL-A73Y-DX1	NP1	NP18	exclude	0	19486	0
TCGA-LL-A73Y-DX1	NP1	NP18	blood	0	31453	0
TCGA-LL-A73Y-DX1	NP1	NP18	fat	60371	216589	0.557471
TCGA-LL-A73Y-DX1	NP1	NP6	stroma	1210521	3660706	0.661359
TCGA-LL-A73Y-DX1	NP1	NP6	lymphocytic_infiltrate	1614059	4117423	0.784014
TCGA-LL-A73Y-DX1	NP1	NP6	fat	0	63874	0
TCGA-LL-A73Y-DX1	NP1	NP6	exclude	0	81892	0
TCGA-LL-A73Y-DX1	NP1	NP7	tumor	1229772	2832463	0.868341
TCGA-LL-A73Y-DX1	NP1	NP7	stroma	1403410	3989150	0.703614
TCGA-LL-A73Y-DX1	NP1	NP7	lymphocytic_infiltrate	1686696	4192575	0.804611
TCGA-LL-A73Y-DX1	NP1	NP7	fat	20656	99540	0.415029
TCGA-LL-A73Y-DX1	NP1	NP7	glandular_secretions	0	6153	0
TCGA-LL-A73Y-DX1	NP1	NP7	blood	0	3891	0
TCGA-LL-A73Y-DX1	NP1	NP7	exclude	0	63356	0
TCGA-LL-A73Y-DX1	NP1	JP1	tumor	1211097	3178892	0.761962
TCGA-LL-A73Y-DX1	NP1	JP1	stroma	1145455	3524076	0.650074
TCGA-LL-A73Y-DX1	NP1	JP1	lymphocytic_infiltrate	1579382	4409179	0.716406
TCGA-LL-A73Y-DX1	NP1	NP18	lymphocytic_infiltrate	1739589	4263455	0.816047
TCGA-LL-A73Y-DX1	NP1	JP1	fat	0	63874	0
TCGA-LL-A73Y-DX1	NP1	NP8	tumor	1337548	3017708	0.886466
TCGA-LL-A73Y-DX1	NP1	NP8	stroma	1305198	3652695	0.714649
TCGA-LL-A73Y-DX1	NP1	JP1	undetermined	0	11107	0
TCGA-LL-A73Y-DX1	NP1	NP18	stroma	1038335	3303610	0.628606
TCGA-LL-A73Y-DX1	NP1	NP18	tumor	1352883	3352535	0.807081
TCGA-LL-A73Y-DX1	NP1	NP14	blood	0	16249	0
TCGA-LL-A73Y-DX1	NP1	NP3	stroma	1390297	4062458	0.684461
TCGA-LL-A73Y-DX1	NP1	NP3	tumor	1336256	3020700	0.884733
TCGA-LL-A73Y-DX1	NP1	NP2	exclude	0	63165	0
TCGA-LL-A73Y-DX1	NP1	NP2	blood	0	15555	0
TCGA-LL-A73Y-DX1	NP1	NP2	fat	0	63874	0
TCGA-LL-A73Y-DX1	NP1	JP2	fat	0	63874	0
TCGA-LL-A73Y-DX1	NP1	JP2	tumor	1325217	2970971	0.89211
TCGA-LL-A73Y-DX1	NP1	NP11	exclude	0	6257	0
TCGA-LL-A73Y-DX1	NP1	NP11	blood	0	13805	0
TCGA-LL-A73Y-DX1	NP1	NP11	necrosis_or_debris	0	437862	0
TCGA-LL-A73Y-DX1	NP1	NP11	fat	51605	130900	0.788464
TCGA-LL-A73Y-DX1	NP1	NP11	lymphocytic_infiltrate	1216491	3671985	0.66258
TCGA-LL-A73Y-DX1	NP1	NP11	stroma	1245070	3850731	0.646667
TCGA-LL-A73Y-DX1	NP1	NP11	tumor	1342273	3075588	0.872856
TCGA-LL-A73Y-DX1	NP1	NP3	lymphocytic_infiltrate	1482764	3954487	0.749915
TCGA-LL-A73Y-DX1	NP1	NP10	exclude	0	143931	0
TCGA-LL-A73Y-DX1	NP1	NP10	fat	0	63874	0
TCGA-LL-A73Y-DX1	NP1	NP10	lymphocytic_infiltrate	1819676	4427990	0.821897
TCGA-LL-A73Y-DX1	NP1	NP10	stroma	1190132	3425008	0.694966
TCGA-LL-A73Y-DX1	NP1	NP10	tumor	1351894	3119984	0.866603
TCGA-LL-A73Y-DX1	NP1	NP9	exclude	0	55075	0
TCGA-LL-A73Y-DX1	NP1	NP9	fat	0	63874	0
TCGA-LL-A73Y-DX1	NP1	NP9	lymphocytic_infiltrate	1946338	4477579	0.869371
TCGA-LL-A73Y-DX1	NP1	NP9	stroma	1413418	3686282	0.766853
TCGA-LL-A73Y-DX1	NP1	NP10	blood	0	6341	0
TCGA-LL-A73Y-DX1	NP1	NP3	fat	58426	144424	0.80909
TCGA-LL-A73Y-DX1	NP1	NP4	tumor	1312649	2990017	0.878021
TCGA-LL-A73Y-DX1	NP1	NP14	fat	8040	85341	0.188421
TCGA-LL-A73Y-DX1	NP1	NP14	lymphocytic_infiltrate	2098212	4710544	0.890858
TCGA-LL-A73Y-DX1	NP1	NP14	stroma	1201677	3212925	0.748027
TCGA-LL-A73Y-DX1	NP1	NP14	tumor	1356828	3162069	0.85819
TCGA-LL-A73Y-DX1	NP1	NP5	fat	0	63874	0
TCGA-LL-A73Y-DX1	NP1	NP5	lymphocytic_infiltrate	2221253	4925718	0.9019
TCGA-LL-A73Y-DX1	NP1	NP5	stroma	1223544	3236615	0.756064
TCGA-LL-A73Y-DX1	NP1	NP5	tumor	1308773	2945060	0.888792
TCGA-LL-A73Y-DX1	NP1	NP4	lymphatics	0	2247725	0
TCGA-LL-A73Y-DX1	NP1	NP4	fat	46878	132815	0.705914
TCGA-LL-A73Y-DX1	NP1	NP4	lymphocytic_infiltrate	0	2420613	0
TCGA-LL-A73Y-DX1	NP1	NP13	blood	0	9800	0
TCGA-LL-A73Y-DX1	NP1	NP13	fat	54290	134726	0.805932
TCGA-LL-A73Y-DX1	NP1	NP13	lymphocytic_infiltrate	1323932	3828719	0.69158
TCGA-LL-A73Y-DX1	NP1	NP3	blood	0	5059	0
TCGA-LL-A73Y-DX1	NP1	NP13	stroma	1030333	3324026	0.619931
TCGA-LL-A73Y-DX1	NP1	NP12	fat	0	63874	0
TCGA-LL-A73Y-DX1	NP1	NP12	lymphocytic_infiltrate	2059487	4609909	0.893504
TCGA-LL-A73Y-DX1	NP1	NP12	stroma	1276901	3401756	0.750731
TCGA-LL-A73Y-DX1	NP1	NP12	tumor	1355122	3111589	0.871016
TCGA-LL-A73Y-DX1	NP1	NP4	stroma	1247166	3395958	0.7345
TCGA-LL-A73Y-DX1	NP1	NP5	blood	0	15861	0
TCGA-LL-A73Y-DX1	NP1	NP13	tumor	1384495	3889857	0.711849
TCGA-LL-A73Y-DX1	NP1	NP20	lymphocytic_infiltrate	1604791	4155187	0.772428
TCGA-LL-A73Y-DX1	NP1	NP21	tumor	1154187	2743305	0.841457
TCGA-LL-A73Y-DX1	NP1	NP21	stroma	1496714	4327687	0.691692
TCGA-LL-A73Y-DX1	NP1	NP21	lymphocytic_infiltrate	1557471	4029347	0.773064
TCGA-LL-A73Y-DX1	NP1	NP21	fat	0	63874	0
TCGA-LL-A73Y-DX1	NP1	NP21	blood	0	22915	0
TCGA-LL-A73Y-DX1	NP1	SP2	stroma	1314862	3477651	0.756178
TCGA-LL-A73Y-DX1	NP1	SP2	tumor	1319699	2976741	0.886674
TCGA-LL-A73Y-DX1	NP1	SP1	blood_vessel	0	24134	0
TCGA-LL-A73Y-DX1	NP1	SP1	blood	0	2766	0
TCGA-LL-A73Y-DX1	NP1	SP1	fat	43388	148438	0.584594
TCGA-LL-A73Y-DX1	NP1	SP1	lymphocytic_infiltrate	1497085	4041042	0.74094
TCGA-LL-A73Y-DX1	NP1	SP1	stroma	1267079	3994462	0.634418
TCGA-LL-A73Y-DX1	NP1	SP1	tumor	1180462	2976286	0.793245
TCGA-LL-A73Y-DX1	NP1	NP8	fat	0	63874	0
TCGA-LL-A73Y-DX1	NP1	NP20	fat	0	63874	0
TCGA-LL-A73Y-DX1	NP1	NP8	lymphocytic_infiltrate	1874931	4452851	0.842126
TCGA-LL-A73Y-DX1	NP1	SP2	fat	59494	166604	0.714197
TCGA-LL-A73Y-DX1	NP1	SP2	lymphocytic_infiltrate	2001964	4551659	0.879663
TCGA-OL-A5D6-DX1	NP1	NP18	glandular_secretions	0	16962	0
TCGA-OL-A5D6-DX1	NP1	NP18	exclude	0	57907	0
TCGA-OL-A5D6-DX1	NP1	NP18	lymphocytic_infiltrate	1367479	3220942	0.849117
TCGA-OL-A5D6-DX1	NP1	NP18	tumor	2592075	6546683	0.791874
TCGA-OL-A5D6-DX1	NP1	NP17	fat	0	77950	0
TCGA-OL-A5D6-DX1	NP1	NP17	blood	0	110929	0
TCGA-OL-A5D6-DX1	NP1	NP17	glandular_secretions	0	12143	0
TCGA-OL-A5D6-DX1	NP1	NP17	exclude	0	57907	0
TCGA-OL-A5D6-DX1	NP1	NP17	lymphocytic_infiltrate	1077032	2925041	0.736422
TCGA-OL-A5D6-DX1	NP1	NP14	fat	0	117918	0
TCGA-OL-A5D6-DX1	NP1	NP18	stroma	2768482	7345356	0.753805
TCGA-OL-A5D6-DX1	NP1	NP18	blood	0	6971	0
TCGA-OL-A5D6-DX1	NP1	NP19	fat	0	6821	0
TCGA-OL-A5D6-DX1	NP1	NP18	blood_vessel	0	232721	0
TCGA-OL-A5D6-DX1	NP1	NP21	exclude	0	57907	0
TCGA-OL-A5D6-DX1	NP1	NP21	lymphocytic_infiltrate	420052	2184487	0.384577
TCGA-OL-A5D6-DX1	NP1	NP21	stroma	3598472	10689343	0.673282
TCGA-OL-A5D6-DX1	NP1	NP21	tumor	1228257	4674051	0.525564
TCGA-OL-A5D6-DX1	NP1	NP20	exclude	0	57907	0
TCGA-OL-A5D6-DX1	NP1	NP20	lymphocytic_infiltrate	863820	2631180	0.656603
TCGA-OL-A5D6-DX1	NP1	NP18	fat	0	178246	0
TCGA-OL-A5D6-DX1	NP1	NP20	stroma	3439957	8865784	0.776007
TCGA-OL-A5D6-DX1	NP1	NP19	blood	0	25797	0
TCGA-OL-A5D6-DX1	NP1	NP19	glandular_secretions	0	7304	0
TCGA-OL-A5D6-DX1	NP1	NP19	exclude	39133	175687	0.445485
TCGA-OL-A5D6-DX1	NP1	NP19	lymphocytic_infiltrate	1044562	2819428	0.740974
TCGA-OL-A5D6-DX1	NP1	NP19	stroma	2735439	7419761	0.737339
TCGA-OL-A5D6-DX1	NP1	NP19	tumor	2903401	7150990	0.812028
TCGA-OL-A5D6-DX1	NP1	NP20	tumor	2485838	6050917	0.82164
TCGA-OL-A5D6-DX1	NP1	NP14	blood	0	111842	0
TCGA-OL-A5D6-DX1	NP1	NP14	necrosis_or_debris	0	1055738	0
TCGA-OL-A5D6-DX1	NP1	NP14	exclude	0	57907	0
TCGA-OL-A5D6-DX1	NP1	NP14	lymphocytic_infiltrate	937911	2701977	0.694241
TCGA-OL-A5D6-DX1	NP1	NP14	stroma	1856249	5849373	0.634683
TCGA-OL-A5D6-DX1	NP1	NP14	tumor	3029182	7711033	0.785675
TCGA-OL-A5D6-DX1	NP1	NP13	fat	0	47287	0
TCGA-OL-A5D6-DX1	NP1	NP13	exclude	0	57907	0
TCGA-OL-A5D6-DX1	NP1	NP13	lymphocytic_infiltrate	396591	2190153	0.362158
TCGA-OL-A5D6-DX1	NP1	NP2	stroma	1737009	5763935	0.602716
TCGA-OL-A5D6-DX1	NP1	SP2	tumor	1966468	5353619	0.734631
TCGA-OL-A5D6-DX1	NP1	SP1	blood_vessel	0	203701	0
TCGA-OL-A5D6-DX1	NP1	SP1	exclude	0	57907	0
TCGA-OL-A5D6-DX1	NP1	SP1	lymphocytic_infiltrate	0	1764043	0
TCGA-OL-A5D6-DX1	NP1	SP1	stroma	3357847	9368879	0.716809
TCGA-OL-A5D6-DX1	NP1	SP1	tumor	2635427	6211258	0.848597
TCGA-OL-A5D6-DX1	NP1	NP8	exclude	0	57907	0
TCGA-OL-A5D6-DX1	NP1	NP8	lymphocytic_infiltrate	1065360	2834553	0.751695
TCGA-OL-A5D6-DX1	NP1	NP8	stroma	3163208	8204603	0.771081
TCGA-OL-A5D6-DX1	NP1	NP8	tumor	2662005	6508725	0.81798
TCGA-OL-A5D6-DX1	NP1	JP1	exclude	0	57907	0
TCGA-OL-A5D6-DX1	NP1	SP2	stroma	3431567	9352492	0.733829
TCGA-OL-A5D6-DX1	NP1	SP2	lymphocytic_infiltrate	691658	2463437	0.561539
TCGA-OL-A5D6-DX1	NP1	SP2	fat	0	165642	0
TCGA-OL-A5D6-DX1	NP1	NP11	tumor	2475747	5999846	0.82527
TCGA-OL-A5D6-DX1	NP1	NP10	necrosis_or_debris	0	1399785	0
TCGA-OL-A5D6-DX1	NP1	NP10	exclude	47145	185495	0.508316
TCGA-OL-A5D6-DX1	NP1	NP10	lymphocytic_infiltrate	605804	2382794	0.508482
TCGA-OL-A5D6-DX1	NP1	NP10	stroma	2467360	7862895	0.627596
TCGA-OL-A5D6-DX1	NP1	NP10	tumor	2178030	5774819	0.75432
TCGA-OL-A5D6-DX1	NP1	NP9	blood_vessel	0	104389	0
TCGA-OL-A5D6-DX1	NP1	NP9	exclude	0	57907	0
TCGA-OL-A5D6-DX1	NP1	NP9	lymphocytic_infiltrate	980233	2745864	0.713971
TCGA-OL-A5D6-DX1	NP1	NP9	stroma	2958243	7869882	0.751788
TCGA-OL-A5D6-DX1	NP1	NP9	tumor	2851503	6827746	0.835269
TCGA-OL-A5D6-DX1	NP1	SP2	blood_vessel	0	207910	0
TCGA-OL-A5D6-DX1	NP1	SP2	lymphatics	0	4781	0
TCGA-OL-A5D6-DX1	NP1	SP2	exclude	0	57907	0
TCGA-OL-A5D6-DX1	NP1	NP13	stroma	2197842	7245272	0.606697
TCGA-OL-A5D6-DX1	NP1	NP13	tumor	3033000	8065169	0.752123
TCGA-OL-A5D6-DX1	NP1	NP12	blood_vessel	0	109439	0
TCGA-OL-A5D6-DX1	NP1	NP12	exclude	0	57907	0
TCGA-OL-A5D6-DX1	NP1	NP12	lymphocytic_infiltrate	995082	2772967	0.717702
TCGA-OL-A5D6-DX1	NP1	NP12	stroma	2717825	7492994	0.725431
TCGA-OL-A5D6-DX1	NP1	NP12	tumor	2963203	7172481	0.82627
TCGA-OL-A5D6-DX1	NP1	JP2	blood_vessel	0	41733	0
TCGA-OL-A5D6-DX1	NP1	JP2	exclude	0	57907	0
TCGA-OL-A5D6-DX1	NP1	JP2	lymphocytic_infiltrate	1050622	2820276	0.745049
TCGA-OL-A5D6-DX1	NP1	JP2	stroma	3458780	8655822	0.79918
TCGA-OL-A5D6-DX1	NP1	JP2	tumor	2487538	6030050	0.825047
TCGA-OL-A5D6-DX1	NP1	NP11	blood_vessel	0	200727	0
TCGA-OL-A5D6-DX1	NP1	NP11	exclude	0	57907	0
TCGA-OL-A5D6-DX1	NP1	NP11	lymphocytic_infiltrate	0	1764043	0
TCGA-OL-A5D6-DX1	NP1	NP11	stroma	3401053	9583265	0.70979
TCGA-OL-A5D6-DX1	NP1	NP5	tumor	2968450	7352693	0.807446
TCGA-OL-A5D6-DX1	NP1	NP4	lymphatics	0	1975499	0
TCGA-OL-A5D6-DX1	NP1	NP4	necrosis_or_debris	0	1037622	0
TCGA-OL-A5D6-DX1	NP1	NP4	exclude	0	57907	0
TCGA-OL-A5D6-DX1	NP1	NP4	lymphocytic_infiltrate	0	1764043	0
TCGA-OL-A5D6-DX1	NP1	NP4	stroma	1570603	5816557	0.540046
TCGA-OL-A5D6-DX1	NP1	NP4	tumor	2808752	6954160	0.80779
TCGA-OL-A5D6-DX1	NP1	NP3	fat	0	6876	0
TCGA-OL-A5D6-DX1	NP1	NP3	exclude	30152	99411	0.606613
TCGA-OL-A5D6-DX1	NP1	NP3	lymphocytic_infiltrate	461087	2226904	0.414106
TCGA-OL-A5D6-DX1	NP1	NP3	stroma	2869455	8299747	0.691456
TCGA-OL-A5D6-DX1	NP1	NP3	tumor	2855113	6972850	0.818923
TCGA-OL-A5D6-DX1	NP1	NP2	fat	0	68284	0
TCGA-OL-A5D6-DX1	NP1	NP2	exclude	0	57907	0
TCGA-OL-A5D6-DX1	NP1	NP2	lymphocytic_infiltrate	1444277	3401332	0.849242
TCGA-OL-A5D6-DX1	NP1	NP5	stroma	2624433	7232755	0.725708
TCGA-OL-A5D6-DX1	NP1	NP5	lymphocytic_infiltrate	1183961	2962433	0.799317
TCGA-OL-A5D6-DX1	NP1	NP5	exclude	0	57907	0
TCGA-OL-A5D6-DX1	NP1	NP6	tumor	2685707	6504063	0.825855
TCGA-OL-A5D6-DX1	NP1	JP1	lymphocytic_infiltrate	1715509	4091879	0.838494
TCGA-OL-A5D6-DX1	NP1	JP1	stroma	1461046	5396439	0.541485
TCGA-OL-A5D6-DX1	NP1	JP1	tumor	3059601	8059563	0.759247
TCGA-OL-A5D6-DX1	NP1	NP7	fat	0	13719	0
TCGA-OL-A5D6-DX1	NP1	NP7	exclude	29339	133469	0.439638
TCGA-OL-A5D6-DX1	NP1	NP7	lymphocytic_infiltrate	862323	2637493	0.653896
TCGA-OL-A5D6-DX1	NP1	NP7	stroma	3083111	8295591	0.743313
TCGA-OL-A5D6-DX1	NP1	NP7	tumor	2599793	6508859	0.798848
TCGA-OL-A5D6-DX1	NP1	NP6	exclude	38718	122117	0.634113
TCGA-OL-A5D6-DX1	NP1	NP6	lymphocytic_infiltrate	1591032	3454120	0.921237
TCGA-OL-A5D6-DX1	NP1	NP6	stroma	3071755	7525488	0.81636
TCGA-OL-A5D6-DX1	NP1	NP7	glandular_secretions	0	16657	0
TCGA-OL-A5D6-DX1	NP1	NP2	tumor	3079838	8314330	0.740851
TCGA-OL-A66I-DX1	NP1	NP3	necrosis_or_debris	0	141587	0
TCGA-OL-A66I-DX1	NP1	NP4	tumor	900008	2415540	0.745182
TCGA-OL-A66I-DX1	NP1	NP4	stroma	2151167	6002997	0.716698
TCGA-OL-A66I-DX1	NP1	NP4	lymphocytic_infiltrate	0	2905435	0
TCGA-OL-A66I-DX1	NP1	NP4	necrosis_or_debris	0	141587	0
TCGA-OL-A66I-DX1	NP1	NP5	stroma	2363300	6470335	0.730503
TCGA-OL-A66I-DX1	NP1	NP5	tumor	856214	2279087	0.751366
TCGA-OL-A66I-DX1	NP1	NP5	lymphocytic_infiltrate	2184314	5645535	0.77382
TCGA-OL-A66I-DX1	NP1	NP5	necrosis_or_debris	0	141587	0
TCGA-OL-A66I-DX1	NP1	NP6	tumor	1069751	4532525	0.472033
TCGA-OL-A66I-DX1	NP1	NP6	stroma	1726889	5871705	0.588207
TCGA-OL-A66I-DX1	NP1	NP3	lymphocytic_infiltrate	1321197	4357680	0.606376
TCGA-OL-A66I-DX1	NP1	NP4	lymphatics	0	3070985	0
TCGA-OL-A66I-DX1	NP1	NP3	stroma	2701011	7825775	0.690286
TCGA-OL-A66I-DX1	NP1	NP2	necrosis_or_debris	0	141587	0
TCGA-OL-A66I-DX1	NP1	NP2	tumor	1033294	3363013	0.614505
TCGA-OL-A66I-DX1	NP1	NP2	stroma	523171	3844687	0.272153
TCGA-OL-A66I-DX1	NP1	NP2	lymphocytic_infiltrate	2539038	7187257	0.706539
TCGA-OL-A66I-DX1	NP1	NP3	tumor	800555	2211502	0.723992
TCGA-OL-A66I-DX1	NP1	NP6	lymphocytic_infiltrate	827391	3987469	0.414996
TCGA-OL-A66I-DX1	NP1	NP6	necrosis_or_debris	0	141587	0
TCGA-OL-A66I-DX1	NP1	NP7	tumor	833864	2323004	0.717919
TCGA-OL-A66I-DX1	NP1	NP6	exclude	0	3258	0
TCGA-OL-A66I-DX1	NP1	NP11	necrosis_or_debris	0	431061	0
TCGA-OL-A66I-DX1	NP1	NP11	blood	0	12727	0
TCGA-OL-A66I-DX1	NP1	JP2	tumor	897865	2407160	0.745995
TCGA-OL-A66I-DX1	NP1	JP2	stroma	2357537	6730134	0.700591
TCGA-OL-A66I-DX1	NP1	JP2	lymphocytic_infiltrate	1910065	5257663	0.726583
TCGA-OL-A66I-DX1	NP1	JP2	necrosis_or_debris	0	141587	0
TCGA-OL-A66I-DX1	NP1	NP12	tumor	949910	2762761	0.687653
TCGA-OL-A66I-DX1	NP1	NP12	stroma	1850778	5656241	0.65442
TCGA-OL-A66I-DX1	NP1	NP12	lymphocytic_infiltrate	2331708	5975955	0.780363
TCGA-OL-A66I-DX1	NP1	NP12	necrosis_or_debris	0	141587	0
TCGA-OL-A66I-DX1	NP1	NP13	tumor	1075516	3301991	0.651435
TCGA-OL-A66I-DX1	NP1	NP13	stroma	2191953	6378138	0.687333
TCGA-OL-A66I-DX1	NP1	NP13	lymphocytic_infiltrate	1529106	4703353	0.65022
TCGA-OL-A66I-DX1	NP1	NP13	necrosis_or_debris	0	141587	0
TCGA-OL-A66I-DX1	NP1	NP13	blood	0	11475	0
TCGA-OL-A66I-DX1	NP1	NP14	tumor	1083459	3414506	0.634621
TCGA-OL-A66I-DX1	NP1	NP14	stroma	1401452	4912024	0.570621
TCGA-OL-A66I-DX1	NP1	NP14	lymphocytic_infiltrate	1840689	5372810	0.685187
TCGA-OL-A66I-DX1	NP1	NP14	necrosis_or_debris	0	810522	0
TCGA-OL-A66I-DX1	NP1	NP14	blood	0	26682	0
TCGA-OL-A66I-DX1	NP1	NP17	tumor	906177	2402924	0.754229
TCGA-OL-A66I-DX1	NP1	NP17	stroma	2176876	6051502	0.71945
TCGA-OL-A66I-DX1	NP1	NP17	lymphocytic_infiltrate	2348260	5929315	0.792085
TCGA-OL-A66I-DX1	NP1	NP11	lymphocytic_infiltrate	725260	3665266	0.395748
TCGA-OL-A66I-DX1	NP1	NP17	necrosis_or_debris	0	141587	0
TCGA-OL-A66I-DX1	NP1	NP11	stroma	2487733	7805950	0.637394
TCGA-OL-A66I-DX1	NP1	NP10	exclude	0	23041	0
TCGA-OL-A66I-DX1	NP1	NP7	stroma	1767732	5694629	0.620842
TCGA-OL-A66I-DX1	NP1	NP7	lymphocytic_infiltrate	2027154	5399692	0.750841
TCGA-OL-A66I-DX1	NP1	NP7	necrosis_or_debris	113890	1093838	0.208239
TCGA-OL-A66I-DX1	NP1	NP7	blood	0	13117	0
TCGA-OL-A66I-DX1	NP1	NP7	exclude	0	12264	0
TCGA-OL-A66I-DX1	NP1	NP8	tumor	814611	2235570	0.728773
TCGA-OL-A66I-DX1	NP1	NP8	stroma	2781649	8009794	0.694562
TCGA-OL-A66I-DX1	NP1	NP8	lymphocytic_infiltrate	1164888	4149593	0.561447
TCGA-OL-A66I-DX1	NP1	NP8	necrosis_or_debris	0	141587	0
TCGA-OL-A66I-DX1	NP1	SP2	tumor	951967	2700760	0.704962
TCGA-OL-A66I-DX1	NP1	SP2	stroma	2573294	7118734	0.722964
TCGA-OL-A66I-DX1	NP1	SP2	lymphocytic_infiltrate	1493307	4559071	0.655093
TCGA-OL-A66I-DX1	NP1	SP2	necrosis_or_debris	0	141587	0
TCGA-OL-A66I-DX1	NP1	SP2	exclude	0	12621	0
TCGA-OL-A66I-DX1	NP1	SP2	fat	0	3771	0
TCGA-OL-A66I-DX1	NP1	NP9	tumor	896978	2451621	0.731743
TCGA-OL-A66I-DX1	NP1	NP9	stroma	2302249	6472712	0.711371
TCGA-OL-A66I-DX1	NP1	NP9	lymphocytic_infiltrate	2052140	5470624	0.75024
TCGA-OL-A66I-DX1	NP1	NP9	necrosis_or_debris	0	141587	0
TCGA-OL-A66I-DX1	NP1	NP10	tumor	911860	2438655	0.747838
TCGA-OL-A66I-DX1	NP1	NP10	stroma	2569429	7106193	0.723152
TCGA-OL-A66I-DX1	NP1	NP10	lymphocytic_infiltrate	1687383	4827068	0.699134
TCGA-OL-A66I-DX1	NP1	NP10	necrosis_or_debris	0	141587	0
TCGA-OL-A66I-DX1	NP1	NP11	tumor	892593	2621540	0.680968
TCGA-OL-A66I-DX1	NP1	NP17	blood	0	11216	0
TCGA-OL-A66I-DX1	NP1	NP18	stroma	1176189	5077525	0.463292
TCGA-OL-A66I-DX1	NP1	NP18	tumor	960512	3065248	0.626711
TCGA-OL-A66I-DX1	NP1	NP18	lymphocytic_infiltrate	1302569	5002046	0.520814
TCGA-OL-A66I-DX1	NP1	NP18	necrosis_or_debris	0	1353640	0
TCGA-OL-A66I-DX1	NP1	NP18	blood	0	38085	0
TCGA-OL-A66I-DX1	NP1	NP19	tumor	989760	2759738	0.717285
TCGA-OL-A66I-DX1	NP1	NP19	stroma	1897642	5565298	0.681955
TCGA-OL-A66I-DX1	NP1	NP19	lymphocytic_infiltrate	2377220	6033504	0.788006
TCGA-OL-A66I-DX1	NP1	NP19	necrosis_or_debris	0	141587	0
TCGA-OL-A66I-DX1	NP1	NP19	blood	0	33704	0
TCGA-OL-A66I-DX1	NP1	NP19	exclude	0	2713	0
TCGA-OL-A66I-DX1	NP1	NP20	tumor	763121	2240765	0.681125
TCGA-OL-A66I-DX1	NP1	NP20	stroma	2479191	7274309	0.681629
TCGA-OL-A66I-DX1	NP1	NP20	lymphocytic_infiltrate	1588669	4879883	0.651109
TCGA-OL-A66I-DX1	NP1	NP20	necrosis_or_debris	0	141587	0
TCGA-OL-A66I-DX1	NP1	NP21	tumor	939496	2668485	0.704142
TCGA-OL-A66I-DX1	NP1	NP21	stroma	2667396	7340409	0.72677
TCGA-OL-A66I-DX1	NP1	NP21	lymphocytic_infiltrate	1336249	4370088	0.611543
TCGA-OL-A66I-DX1	NP1	NP21	necrosis_or_debris	0	141587	0
TCGA-OL-A66I-DX1	NP1	NP21	blood	0	15975	0
TCGA-A1-A0SK-DX1	NP10	NP11	tumor	677059	1575251	0.85962
TCGA-A1-A0SK-DX1	NP10	NP11	stroma	490551	1391546	0.705045
TCGA-A1-A0SK-DX1	NP10	NP11	lymphocytic_infiltrate	0	29449	0
TCGA-A1-A0SK-DX1	NP10	NP11	exclude	7804	23089	0.675993
TCGA-A1-A0SK-DX1	NP10	NP11	necrosis_or_debris	0	239359	0
TCGA-A1-A0SK-DX1	NP10	NP11	blood	0	1306	0
TCGA-A1-A0SK-DX1	NP10	JP2	lymphocytic_infiltrate	0	29449	0
TCGA-A1-A0SK-DX1	NP10	JP2	exclude	0	14284	0
TCGA-A1-A0SK-DX1	NP10	JP2	necrosis_or_debris	0	169352	0
TCGA-A1-A0SK-DX1	NP10	NP12	tumor	757908	1704132	0.889494
TCGA-A1-A0SK-DX1	NP10	NP12	stroma	629661	1475967	0.853218
TCGA-A1-A0SK-DX1	NP10	NP12	lymphocytic_infiltrate	19788	65617	0.603136
TCGA-A1-A0SK-DX1	NP10	NP12	exclude	0	14284	0
TCGA-A1-A0SK-DX1	NP10	NP13	tumor	844816	1924644	0.877893
TCGA-A1-A0SK-DX1	NP10	NP13	stroma	409378	1159674	0.706023
TCGA-A1-A0SK-DX1	NP10	NP13	lymphocytic_infiltrate	18512	59491	0.622346
TCGA-A1-A0SK-DX1	NP10	NP20	exclude	0	14284	0
TCGA-A1-A0SK-DX1	NP10	NP20	necrosis_or_debris	0	225678	0
TCGA-A1-A0SK-DX1	NP10	NP20	undetermined	0	23764	0
TCGA-A1-A0SK-DX1	NP10	NP21	tumor	650757	1561710	0.83339
TCGA-A1-A0SK-DX1	NP10	NP21	stroma	570313	1528276	0.746348
TCGA-A1-A0SK-DX1	NP10	NP21	lymphocytic_infiltrate	0	29449	0
TCGA-A1-A0SK-DX1	NP10	NP21	exclude	0	14284	0
TCGA-A1-A0SK-DX1	NP10	NP21	necrosis_or_debris	0	126281	0
TCGA-A1-A0SK-DX1	NP10	NP20	lymphocytic_infiltrate	0	29449	0
TCGA-A1-A0SK-DX1	NP10	NP20	stroma	462866	1302361	0.710811
TCGA-A1-A0SK-DX1	NP10	NP19	fat	0	1737	0
TCGA-A1-A0SK-DX1	NP10	NP13	exclude	0	14284	0
TCGA-A1-A0SK-DX1	NP10	NP13	necrosis_or_debris	0	88261	0
TCGA-A1-A0SK-DX1	NP10	NP13	fat	0	7229	0
TCGA-A1-A0SK-DX1	NP10	NP13	undetermined	0	6417	0
TCGA-A1-A0SK-DX1	NP10	NP14	tumor	770364	1739987	0.885482
TCGA-A1-A0SK-DX1	NP10	NP14	lymphocytic_infiltrate	0	29449	0
TCGA-A1-A0SK-DX1	NP10	NP14	exclude	0	14284	0
TCGA-A1-A0SK-DX1	NP10	NP14	fat	0	10949	0
TCGA-A1-A0SK-DX1	NP10	NP17	tumor	721929	1671883	0.863612
TCGA-A1-A0SK-DX1	NP10	NP17	lymphocytic_infiltrate	0	29449	0
TCGA-A1-A0SK-DX1	NP10	NP17	exclude	0	14284	0
TCGA-A1-A0SK-DX1	NP10	NP17	blood	0	713	0
TCGA-A1-A0SK-DX1	NP10	NP20	tumor	734420	1664464	0.88247
TCGA-A1-A0SK-DX1	NP10	NP17	fat	0	9624	0
TCGA-A1-A0SK-DX1	NP10	NP18	stroma	343437	1086538	0.632167
TCGA-A1-A0SK-DX1	NP10	NP18	lymphocytic_infiltrate	0	29449	0
TCGA-A1-A0SK-DX1	NP10	NP18	exclude	0	14284	0
TCGA-A1-A0SK-DX1	NP10	NP18	necrosis_or_debris	0	183861	0
TCGA-A1-A0SK-DX1	NP10	NP18	blood	0	1590	0
TCGA-A1-A0SK-DX1	NP10	NP18	fat	0	42568	0
TCGA-A1-A0SK-DX1	NP10	NP19	tumor	794435	1801321	0.882058
TCGA-A1-A0SK-DX1	NP10	NP19	stroma	385542	1162781	0.663138
TCGA-A1-A0SK-DX1	NP10	NP19	lymphocytic_infiltrate	0	29449	0
TCGA-A1-A0SK-DX1	NP10	NP19	exclude	10560	34158	0.618303
TCGA-A1-A0SK-DX1	NP10	NP19	necrosis_or_debris	0	227797	0
TCGA-A1-A0SK-DX1	NP10	NP19	blood	0	2757	0
TCGA-A1-A0SK-DX1	NP10	NP18	tumor	830088	1901710	0.872991
TCGA-A2-A0YM-DX1	NP10	NP18	blood	0	91482	0
TCGA-A2-A0YM-DX1	NP10	NP19	tumor	3163875	6790238	0.931889
TCGA-A2-A0YM-DX1	NP10	NP21	necrosis_or_debris	0	307755	0
TCGA-A2-A0YM-DX1	NP10	NP21	lymphocytic_infiltrate	0	164935	0
TCGA-A2-A0YM-DX1	NP10	NP21	exclude	0	30798	0
TCGA-A2-A0YM-DX1	NP10	NP21	stroma	1390129	4195076	0.662743
TCGA-A2-A0YM-DX1	NP10	NP21	tumor	3072234	7061052	0.870192
TCGA-A2-A0YM-DX1	NP10	NP20	undetermined	0	59722	0
TCGA-A2-A0YM-DX1	NP10	NP20	necrosis_or_debris	0	398560	0
TCGA-A2-A0YM-DX1	NP10	NP20	exclude	0	30798	0
TCGA-A2-A0YM-DX1	NP10	NP20	stroma	1796216	4557377	0.788267
TCGA-A2-A0YM-DX1	NP10	NP20	tumor	3074828	6713159	0.91606
TCGA-A2-A0YM-DX1	NP10	NP19	blood	0	58161	0
TCGA-A2-A0YM-DX1	NP10	NP19	necrosis_or_debris	0	412684	0
TCGA-A2-A0YM-DX1	NP10	NP19	lymphocytic_infiltrate	0	876664	0
TCGA-A2-A0YM-DX1	NP10	NP19	exclude	27298	132430	0.412263
TCGA-A2-A0YM-DX1	NP10	NP19	stroma	866045	3489439	0.496381
TCGA-A2-A0YM-DX1	NP10	NP11	lymphocytic_infiltrate	0	108337	0
TCGA-A2-A0YM-DX1	NP10	NP11	exclude	24560	82338	0.596565
TCGA-A2-A0YM-DX1	NP10	NP11	stroma	1861144	4580002	0.812726
TCGA-A2-A0YM-DX1	NP10	NP11	tumor	3085286	6517692	0.946742
TCGA-A2-A0YM-DX1	NP10	NP11	necrosis_or_debris	0	471247	0
TCGA-A2-A0YM-DX1	NP10	JP2	exclude	0	30798	0
TCGA-A2-A0YM-DX1	NP10	JP2	lymphocytic_infiltrate	0	266503	0
TCGA-A2-A0YM-DX1	NP10	JP2	necrosis_or_debris	0	432640	0
TCGA-A2-A0YM-DX1	NP10	NP14	lymphocytic_infiltrate	0	1776353	0
TCGA-A2-A0YM-DX1	NP10	NP14	exclude	0	30798	0
TCGA-A2-A0YM-DX1	NP10	NP14	stroma	322203	2893419	0.222714
TCGA-A2-A0YM-DX1	NP10	NP14	tumor	3278708	6961926	0.941897
TCGA-A2-A0YM-DX1	NP10	NP13	fat	0	38398	0
TCGA-A2-A0YM-DX1	NP10	NP13	necrosis_or_debris	0	354795	0
TCGA-A2-A0YM-DX1	NP10	NP13	lymphocytic_infiltrate	0	260525	0
TCGA-A2-A0YM-DX1	NP10	NP13	exclude	0	30798	0
TCGA-A2-A0YM-DX1	NP10	NP13	stroma	846038	3396905	0.498123
TCGA-A2-A0YM-DX1	NP10	NP13	tumor	3299205	7678195	0.85937
TCGA-A2-A0YM-DX1	NP10	NP12	necrosis_or_debris	0	362037	0
TCGA-A2-A0YM-DX1	NP10	NP12	lymphocytic_infiltrate	0	356396	0
TCGA-A2-A0YM-DX1	NP10	NP12	exclude	16906	68567	0.493124
TCGA-A2-A0YM-DX1	NP10	NP12	stroma	1609676	4254013	0.75678
TCGA-A2-A0YM-DX1	NP10	NP12	tumor	3211491	6718603	0.956
TCGA-A2-A0YM-DX1	NP10	NP14	necrosis_or_debris	0	97120	0
TCGA-A2-A0YM-DX1	NP10	NP17	exclude	0	30798	0
TCGA-A2-A0YM-DX1	NP10	NP17	necrosis_or_debris	0	365133	0
TCGA-A2-A0YM-DX1	NP10	NP18	necrosis_or_debris	0	1421993	0
TCGA-A2-A0YM-DX1	NP10	NP18	exclude	0	30798	0
TCGA-A2-A0YM-DX1	NP10	NP18	stroma	899682	3603626	0.49932
TCGA-A2-A0YM-DX1	NP10	NP18	tumor	3072209	6611717	0.929323
TCGA-A2-A0YM-DX1	NP10	NP17	fat	0	36463	0
TCGA-A2-A0YM-DX1	NP10	NP17	lymphocytic_infiltrate	0	997973	0
TCGA-A7-A0DA-DX1	NP10	NP19	glandular_secretions	0	3600	0
TCGA-A7-A0DA-DX1	NP10	NP21	exclude	0	11751	0
TCGA-A7-A0DA-DX1	NP10	NP21	necrosis_or_debris	0	193546	0
TCGA-A7-A0DA-DX1	NP10	NP21	lymphocytic_infiltrate	170658	555179	0.614786
TCGA-A7-A0DA-DX1	NP10	NP19	blood	0	67278	0
TCGA-A7-A0DA-DX1	NP10	NP19	necrosis_or_debris	0	193546	0
TCGA-A7-A0DA-DX1	NP10	NP11	necrosis_or_debris	0	345509	0
TCGA-A7-A0DA-DX1	NP10	NP11	lymphocytic_infiltrate	155728	518152	0.60109
TCGA-A7-A0DA-DX1	NP10	NP11	exclude	0	11751	0
TCGA-A7-A0DA-DX1	NP10	JP2	lymphocytic_infiltrate	212717	880014	0.48344
TCGA-A7-A0DA-DX1	NP10	JP2	necrosis_or_debris	0	193546	0
TCGA-A7-A0DA-DX1	NP10	JP2	exclude	0	11751	0
TCGA-A7-A0DA-DX1	NP10	NP19	lymphocytic_infiltrate	263122	776665	0.677569
TCGA-A7-A0DA-DX1	NP10	NP18	fat	0	94030	0
TCGA-A7-A0DA-DX1	NP10	NP18	blood	0	97853	0
TCGA-A7-A0DA-DX1	NP10	NP18	exclude	0	11751	0
TCGA-A7-A0DA-DX1	NP10	NP18	necrosis_or_debris	123995	1473811	0.168264
TCGA-A7-A0DA-DX1	NP10	NP18	lymphocytic_infiltrate	22059	524610	0.0840968
TCGA-A7-A0DA-DX1	NP10	NP17	fat	0	18543	0
TCGA-A7-A0DA-DX1	NP10	NP17	blood	0	13539	0
TCGA-A7-A0DA-DX1	NP10	NP17	glandular_secretions	0	9155	0
TCGA-A7-A0DA-DX1	NP10	NP17	exclude	0	11751	0
TCGA-A7-A0DA-DX1	NP10	NP17	necrosis_or_debris	0	434583	0
TCGA-A7-A0DA-DX1	NP10	NP17	lymphocytic_infiltrate	146621	644336	0.455107
TCGA-A7-A0DA-DX1	NP10	NP14	blood	0	3912	0
TCGA-A7-A0DA-DX1	NP10	NP14	exclude	0	11751	0
TCGA-A7-A0DA-DX1	NP10	NP14	necrosis_or_debris	168026	697951	0.481484
TCGA-A7-A0DA-DX1	NP10	NP14	lymphocytic_infiltrate	286144	897827	0.637415
TCGA-A7-A0DA-DX1	NP10	NP13	blood	0	8366	0
TCGA-A7-A0DA-DX1	NP10	NP13	exclude	0	11751	0
TCGA-A7-A0DA-DX1	NP10	NP13	necrosis_or_debris	0	193546	0
TCGA-A7-A0DA-DX1	NP10	NP13	lymphocytic_infiltrate	100815	507122	0.397597
TCGA-A7-A0DA-DX1	NP10	NP12	exclude	0	11751	0
TCGA-A7-A0DA-DX1	NP10	NP12	necrosis_or_debris	0	193546	0
TCGA-A7-A0DA-DX1	NP10	NP12	lymphocytic_infiltrate	155986	591002	0.52787
TCGA-A7-A0DA-DX1	NP10	NP14	fat	0	15010	0
TCGA-A7-A0DA-DX1	NP10	NP19	exclude	6450	57692	0.223601
TCGA-AR-A1AY-DX1	NP10	NP21	blood	0	7350	0
[truncated: 9,321 more rows]

## Sheet: concordance_core_set
slide_name	participant	label	intersect	sums	dice
TCGA-A2-A1G6-DX1	JP1	tumor	3892916	10573399	0.73636
TCGA-A2-A1G6-DX1	JP1	stroma	3782147	10076872	0.750659
TCGA-A2-A1G6-DX1	JP1	glandular_secretions	0	6657	0
TCGA-A2-A1G6-DX1	JP1	normal_acinus_or_duct	0	320272	0
TCGA-A2-A1G6-DX1	JP1	blood_vessel	0	72224	0
TCGA-A7-A6VV-DX1	JP1	blood_vessel	0	137162	0
TCGA-A7-A6VV-DX1	JP1	lymphocytic_infiltrate	0	630225	0
TCGA-A7-A6VV-DX1	JP1	normal_acinus_or_duct	0	138226	0
TCGA-A7-A6VV-DX1	JP1	tumor	4537247	13350948	0.679689
TCGA-A7-A6VV-DX1	JP1	stroma	10898220	26472111	0.823374
TCGA-AN-A0XU-DX1	JP1	blood_vessel	0	22803	0
TCGA-AN-A0XU-DX1	JP1	necrosis_or_debris	0	3928009	0
TCGA-AN-A0XU-DX1	JP1	lymphocytic_infiltrate	0	2041971	0
TCGA-AN-A0XU-DX1	JP1	stroma	8174631	22475241	0.727434
TCGA-AN-A0XU-DX1	JP1	tumor	20373911	45730856	0.891036
TCGA-D8-A1XK-DX1	JP1	stroma	1139274	3742009	0.60891
TCGA-D8-A1XK-DX1	JP1	necrosis_or_debris	0	877030	0
TCGA-D8-A1XK-DX1	JP1	blood_vessel	0	26171	0
TCGA-D8-A1XK-DX1	JP1	tumor	5529060	14848702	0.74472
TCGA-D8-A1XK-DX1	JP1	plasma_cells	0	1585720	0
TCGA-OL-A66P-DX1	JP1	exclude	0	2150513	0
TCGA-OL-A66P-DX1	JP1	stroma	18873123	50569720	0.74642
TCGA-OL-A66P-DX1	JP1	lymphocytic_infiltrate	0	1009161	0
TCGA-OL-A66P-DX1	JP1	plasma_cells	0	8214172	0
TCGA-OL-A66P-DX1	JP1	tumor	15087749	32333978	0.933244
TCGA-A7-A4SE-DX1	JP2	fat	118399	236798	1
TCGA-AR-A2LR-DX1	JP2	necrosis_or_debris	707487	1414974	1
TCGA-AR-A2LR-DX1	JP2	exclude	37843	75686	1
TCGA-LL-A740-DX1	JP2	blood_vessel	132068	264136	1
TCGA-LL-A740-DX1	JP2	lymphocytic_infiltrate	618924	1237848	1
TCGA-LL-A740-DX1	JP2	stroma	8707057	17414114	1
TCGA-LL-A740-DX1	JP2	exclude	414348	828696	1
TCGA-LL-A740-DX1	JP2	tumor	1356779	2713558	1
TCGA-A7-A26I-DX1	NP1	tumor	6067348	12270256	0.988952
TCGA-A7-A26I-DX1	NP1	stroma	5834595	11864158	0.983567
TCGA-A7-A26I-DX1	NP1	lymphocytic_infiltrate	285131	631410	0.903156
TCGA-AN-A0AL-DX1	NP1	stroma	6914575	15545002	0.88962
TCGA-AN-A0AL-DX1	NP1	tumor	9118960	18244635	0.999632
TCGA-AN-A0AL-DX1	NP1	necrosis_or_debris	2190917	6744851	0.649656
TCGA-AN-A0AL-DX1	NP1	blood	450211	1643012	0.548031
TCGA-AN-A0AL-DX1	NP1	exclude	993209	2013617	0.986492
TCGA-AN-A0AL-DX1	NP1	blood_vessel	0	62003	0
TCGA-AO-A0J2-DX1	NP1	tumor	1934023	3916655	0.987589
TCGA-AO-A0J2-DX1	NP1	stroma	1735247	3518595	0.986329
TCGA-AO-A0J2-DX1	NP1	exclude	439521	879550	0.999422
TCGA-AO-A129-DX1	NP1	tumor	2354109	4749861	0.991233
TCGA-AO-A129-DX1	NP1	blood_vessel	0	42677	0
TCGA-AO-A129-DX1	NP1	fat	58927	117854	1
TCGA-AO-A129-DX1	NP1	exclude	353366	707814	0.998471
TCGA-AO-A129-DX1	NP1	necrosis_or_debris	48658	694910	0.140041
TCGA-AO-A129-DX1	NP1	lymphocytic_infiltrate	1823216	3690725	0.987999
TCGA-AO-A129-DX1	NP1	stroma	3237157	7103039	0.911485
TCGA-C8-A26X-DX1	NP1	blood_vessel	0	99379	0
TCGA-C8-A26X-DX1	NP1	exclude	749694	4012087	0.373718
TCGA-C8-A26X-DX1	NP1	lymphocytic_infiltrate	3886564	8158592	0.952754
TCGA-C8-A26X-DX1	NP1	tumor	8313559	16751779	0.992558
TCGA-C8-A26X-DX1	NP1	stroma	2848563	6445471	0.883896
TCGA-C8-A26X-DX1	NP1	necrosis_or_debris	0	2811544	0
TCGA-S3-AA10-DX1	NP1	tumor	3508041	7141663	0.982416
TCGA-S3-AA10-DX1	NP1	lymphocytic_infiltrate	555324	1138689	0.975374
TCGA-S3-AA10-DX1	NP1	necrosis_or_debris	548301	1096602	1
TCGA-S3-AA10-DX1	NP1	blood	519919	1040085	0.999763
TCGA-S3-AA10-DX1	NP1	exclude	552881	1107930	0.998043
TCGA-S3-AA10-DX1	NP1	blood_vessel	0	8013	0
TCGA-S3-AA10-DX1	NP1	stroma	2727249	5562466	0.98059
TCGA-A2-A0D2-DX1	NP10	tumor	5937020	11952674	0.993421
TCGA-A2-A0D2-DX1	NP10	stroma	4363666	9751960	0.894931
TCGA-A2-A0D2-DX1	NP10	necrosis_or_debris	608229	2295240	0.529992
TCGA-A2-A0D2-DX1	NP10	exclude	2515	5030	1
TCGA-AR-A0U4-DX1	NP10	stroma	1366098	7358399	0.371303
TCGA-AR-A0U4-DX1	NP10	lymphocytic_infiltrate	432424	864863	0.999983
TCGA-AR-A0U4-DX1	NP10	exclude	126870	318338	0.797077
TCGA-AR-A0U4-DX1	NP10	glandular_secretions	0	7305	0
TCGA-AR-A0U4-DX1	NP10	necrosis_or_debris	0	4679318	0
TCGA-AR-A0U4-DX1	NP10	tumor	8936307	17968857	0.994644
TCGA-AR-A0U4-DX1	NP10	blood_vessel	18242	67944	0.536972
TCGA-E2-A159-DX1	NP10	plasma_cells	0	3654112	0
TCGA-E2-A159-DX1	NP10	exclude	241592	483184	1
TCGA-E2-A159-DX1	NP10	blood	1825	3756	0.971778
TCGA-E2-A159-DX1	NP10	necrosis_or_debris	7437	14874	1
TCGA-E2-A159-DX1	NP10	stroma	8824770	26478666	0.666557
TCGA-E2-A159-DX1	NP10	tumor	15790852	31647395	0.997924
TCGA-E2-A159-DX1	NP10	lymphocytic_infiltrate	0	5116829	0
TCGA-EW-A1PB-DX1	NP10	stroma	8533226	17755313	0.961203
TCGA-EW-A1PB-DX1	NP10	exclude	429511	861846	0.996723
TCGA-EW-A1PB-DX1	NP10	necrosis_or_debris	40014	593860	0.134759
TCGA-EW-A1PB-DX1	NP10	blood	88468	177511	0.996761
TCGA-EW-A1PB-DX1	NP10	lymphocytic_infiltrate	2689793	5543768	0.970384
TCGA-EW-A1PB-DX1	NP10	tumor	4266753	8541026	0.99912
TCGA-LL-A5YO-DX1	NP10	stroma	3303131	6625344	0.99712
TCGA-LL-A5YO-DX1	NP10	blood_vessel	17687	35374	1
TCGA-LL-A5YO-DX1	NP10	tumor	1493274	2988860	0.999226
TCGA-LL-A5YO-DX1	NP10	lymphocytic_infiltrate	4307707	8615911	0.999942
TCGA-LL-A5YO-DX1	NP10	exclude	330231	676735	0.975954
TCGA-A7-A0CE-DX1	NP11	blood_vessel	11988	114859	0.208743
TCGA-A7-A0CE-DX1	NP11	exclude	616113	1232226	1
TCGA-A7-A0CE-DX1	NP11	blood	74283	148566	1
TCGA-A7-A0CE-DX1	NP11	lymphocytic_infiltrate	1519282	3038564	1
TCGA-A7-A0CE-DX1	NP11	stroma	15622052	31257210	0.999581
TCGA-A7-A0CE-DX1	NP11	tumor	19008121	38017591	0.999965
TCGA-A7-A0CE-DX1	NP11	necrosis_or_debris	2879614	5835656	0.986903
TCGA-A7-A26F-DX1	NP11	lymphocytic_infiltrate	1140529	2281058	1
TCGA-A7-A26F-DX1	NP11	blood	19228	38456	1
TCGA-A7-A26F-DX1	NP11	exclude	1003353	2006706	1
TCGA-A7-A26F-DX1	NP11	tumor	15791492	31582984	1
TCGA-A7-A26F-DX1	NP11	stroma	19945118	39890236	1
TCGA-A7-A26F-DX1	NP11	necrosis_or_debris	1771992	3543984	1
TCGA-AR-A1AQ-DX1	NP11	blood_vessel	632	7119	0.177553
TCGA-AR-A1AQ-DX1	NP11	tumor	2954570	5909672	0.99991
TCGA-AR-A1AQ-DX1	NP11	exclude	82171	168748	0.97389
TCGA-AR-A1AQ-DX1	NP11	stroma	2872974	6298124	0.912327
TCGA-AR-A1AQ-DX1	NP11	lymphocytic_infiltrate	102648	630207	0.32576
TCGA-AR-A1AQ-DX1	NP11	plasma_cells	2217833	4441534	0.998679
TCGA-AR-A1AQ-DX1	NP11	necrosis_or_debris	731681	1581236	0.925455
TCGA-AR-A2LH-DX1	NP11	stroma	13897678	30295574	0.917472
TCGA-AR-A2LH-DX1	NP11	dcis	0	1836439	0
TCGA-AR-A2LH-DX1	NP11	blood_vessel	0	300643	0
TCGA-AR-A2LH-DX1	NP11	lymphatics	0	697766	0
TCGA-AR-A2LH-DX1	NP11	normal_acinus_or_duct	0	22803	0
TCGA-AR-A2LH-DX1	NP11	exclude	137044	413164	0.663388
TCGA-AR-A2LH-DX1	NP11	necrosis_or_debris	13343	776557	0.0343645
TCGA-AR-A2LH-DX1	NP11	lymphocytic_infiltrate	709927	2375257	0.597769
TCGA-AR-A2LH-DX1	NP11	tumor	1024463	3719685	0.550833
TCGA-C8-A12V-DX1	NP11	stroma	26423896	52847792	1
TCGA-C8-A12V-DX1	NP11	tumor	4397114	8794228	1
TCGA-C8-A12V-DX1	NP11	lymphocytic_infiltrate	4945102	9890204	1
TCGA-C8-A12V-DX1	NP11	blood	272008	544016	1
TCGA-C8-A12V-DX1	NP11	exclude	30605	61210	1
TCGA-C8-A12V-DX1	NP11	fat	36282	72564	1
TCGA-C8-A12V-DX1	NP11	blood_vessel	8029	16058	1
TCGA-HN-A2NL-DX1	NP11	stroma	320719	801695	0.800102
TCGA-HN-A2NL-DX1	NP11	lymphocytic_infiltrate	18358	296086	0.124005
TCGA-HN-A2NL-DX1	NP11	necrosis_or_debris	50973	227496	0.448122
TCGA-HN-A2NL-DX1	NP11	tumor	530670	1360249	0.780254
TCGA-HN-A2NL-DX1	NP11	exclude	2869	5738	1
TCGA-LL-A73Y-DX1	NP11	necrosis_or_debris	13665	80056	0.341386
TCGA-LL-A73Y-DX1	NP11	tumor	1042887	2085819	0.999978
TCGA-LL-A73Y-DX1	NP11	blood	7528	15056	1
TCGA-LL-A73Y-DX1	NP11	exclude	51758	103516	1
TCGA-LL-A73Y-DX1	NP11	fat	134855	269710	1
TCGA-LL-A73Y-DX1	NP11	blood_vessel	15691	31382	1
TCGA-LL-A73Y-DX1	NP11	lymphocytic_infiltrate	2384237	4769538	0.999777
TCGA-LL-A73Y-DX1	NP11	stroma	1505524	3064883	0.982435
TCGA-A2-A3XS-DX1	NP12	angioinvasion	0	696133	0
TCGA-A2-A3XS-DX1	NP12	blood_vessel	0	1107302	0
TCGA-A2-A3XS-DX1	NP12	lymphocytic_infiltrate	1837723	3678530	0.999162
TCGA-A2-A3XS-DX1	NP12	stroma	15417178	32350840	0.953124
TCGA-A2-A3XS-DX1	NP12	tumor	6683684	13802235	0.968493
TCGA-A7-A0DA-DX1	NP12	tumor	25264560	50674363	0.997134
TCGA-A7-A0DA-DX1	NP12	stroma	23539850	48082388	0.979146
TCGA-A7-A0DA-DX1	NP12	blood_vessel	0	708124	0
TCGA-A7-A0DA-DX1	NP12	lymphocytic_infiltrate	1894646	4229989	0.895816
TCGA-A8-A09X-DX1	NP12	lymphocytic_infiltrate	689885	1398416	0.986666
TCGA-A8-A09X-DX1	NP12	stroma	9936767	22140593	0.897606
TCGA-A8-A09X-DX1	NP12	tumor	5735047	13706047	0.836864
TCGA-A8-A09X-DX1	NP12	undetermined	106804	213608	1
TCGA-A8-A09X-DX1	NP12	blood_vessel	0	50816	0
TCGA-AO-A03U-DX1	NP12	exclude	595586	1269916	0.937993
TCGA-AO-A03U-DX1	NP12	lymphocytic_infiltrate	1280962	2589521	0.989343
TCGA-AO-A03U-DX1	NP12	stroma	5348231	10825580	0.988073
TCGA-AO-A03U-DX1	NP12	tumor	2443662	4912279	0.99492
TCGA-AO-A03U-DX1	NP12	blood_vessel	0	256144	0
TCGA-AO-A0J4-DX1	NP12	blood	5700	11400	1
TCGA-AO-A0J4-DX1	NP12	tumor	2671712	5386655	0.991974
TCGA-AO-A0J4-DX1	NP12	stroma	1915884	4002666	0.957304
TCGA-AO-A0J4-DX1	NP12	lymphocytic_infiltrate	1603163	3228914	0.993004
TCGA-AO-A0J4-DX1	NP12	necrosis_or_debris	135202	272758	0.99137
TCGA-AO-A0J4-DX1	NP12	exclude	506492	1163526	0.870616
TCGA-AO-A0J4-DX1	NP12	blood_vessel	3938	27019	0.291499
TCGA-AO-A0J4-DX1	NP12	plasma_cells	754326	1511062	0.998405
TCGA-BH-A1FC-DX1	NP12	stroma	7449182	15895717	0.937256
TCGA-BH-A1FC-DX1	NP12	blood_vessel	0	8499	0
TCGA-BH-A1FC-DX1	NP12	plasma_cells	0	8050954	0
TCGA-BH-A1FC-DX1	NP12	fat	1356036	2712072	1
TCGA-BH-A1FC-DX1	NP12	tumor	8633022	17301515	0.99795
TCGA-BH-A1FC-DX1	NP12	exclude	382215	765830	0.998172
TCGA-BH-A1FC-DX1	NP12	lymphocytic_infiltrate	2731208	13472645	0.405445
TCGA-BH-A1FC-DX1	NP12	blood	56060	112120	1
TCGA-OL-A6VO-DX1	NP12	tumor	6648578	13297156	1
TCGA-OL-A6VO-DX1	NP12	stroma	5094591	10189182	1
TCGA-OL-A6VO-DX1	NP12	lymphocytic_infiltrate	1417554	2835108	1
TCGA-OL-A6VO-DX1	NP12	fat	311563	623126	1
TCGA-BH-A0BW-DX1	NP13	exclude	0	30174	0
TCGA-BH-A0BW-DX1	NP13	necrosis_or_debris	0	2679117	0
TCGA-BH-A0BW-DX1	NP13	lymphocytic_infiltrate	2402709	4805513	0.99998
TCGA-BH-A0BW-DX1	NP13	fat	113561	247014	0.91947
TCGA-BH-A0BW-DX1	NP13	tumor	5056183	10196292	0.991769
TCGA-BH-A0BW-DX1	NP13	stroma	12988123	28667866	0.90611
TCGA-E2-A150-DX1	NP13	stroma	5658220	14004785	0.808041
TCGA-E2-A150-DX1	NP13	lymphocytic_infiltrate	1076182	2446624	0.879728
TCGA-E2-A150-DX1	NP13	blood	3964	8862	0.894606
TCGA-E2-A150-DX1	NP13	blood_vessel	0	210358	0
TCGA-E2-A150-DX1	NP13	tumor	9301122	20615057	0.902362
TCGA-E2-A150-DX1	NP13	necrosis_or_debris	0	493146	0
TCGA-E2-A1LI-DX1	NP13	blood_vessel	0	301106	0
TCGA-E2-A1LI-DX1	NP13	tumor	11515412	26503173	0.868984
TCGA-E2-A1LI-DX1	NP13	other_immune_infiltrate	0	23528	0
TCGA-E2-A1LI-DX1	NP13	plasma_cells	719888	1788429	0.805051
TCGA-E2-A1LI-DX1	NP13	fat	1689602	3386811	0.997754
TCGA-E2-A1LI-DX1	NP13	exclude	0	232842	0
TCGA-E2-A1LI-DX1	NP13	necrosis_or_debris	4944722	11873270	0.832917
TCGA-E2-A1LI-DX1	NP13	lymphocytic_infiltrate	3253301	7039963	0.924238
TCGA-E2-A1LI-DX1	NP13	stroma	7047096	19445949	0.724788
TCGA-E2-A1LI-DX1	NP13	lymphatics	0	92261	0
TCGA-E2-A1LL-DX1	NP13	blood	1545	3090	1
TCGA-E2-A1LL-DX1	NP13	fat	66240	132480	1
TCGA-E2-A1LL-DX1	NP13	necrosis_or_debris	6716	13432	1
TCGA-E2-A1LL-DX1	NP13	lymphocytic_infiltrate	106393	902726	0.235715
TCGA-E2-A1LL-DX1	NP13	other_immune_infiltrate	20391	43165	0.944793
TCGA-EW-A1P4-DX1	NP13	fat	146290	314589	0.930039
TCGA-EW-A1P4-DX1	NP13	stroma	10308930	22381837	0.921187
TCGA-EW-A1P4-DX1	NP13	tumor	6982485	15484970	0.90184
TCGA-EW-A1P4-DX1	NP13	lymphocytic_infiltrate	2169359	4563852	0.95067
TCGA-A2-A0SX-DX1	NP14	stroma	6209918	12434178	0.998847
TCGA-A2-A0SX-DX1	NP14	lymphocytic_infiltrate	2823041	5647024	0.999833
TCGA-A2-A0SX-DX1	NP14	tumor	4695190	9399841	0.998993
TCGA-A2-A0SX-DX1	NP14	fat	3124652	6252714	0.999455
TCGA-A2-A0SX-DX1	NP14	blood	56241	113011	0.995319
TCGA-AN-A0AR-DX1	NP14	lymphocytic_infiltrate	4014360	8202795	0.978779
TCGA-AN-A0AR-DX1	NP14	necrosis_or_debris	271135	7446426	0.0728229
TCGA-AN-A0AR-DX1	NP14	blood_vessel	0	47158	0
TCGA-AN-A0AR-DX1	NP14	fat	238481	490578	0.972245
TCGA-AN-A0AR-DX1	NP14	stroma	3421049	13570887	0.504175
TCGA-AN-A0AR-DX1	NP14	tumor	4801461	10284092	0.933765
TCGA-E2-A1AZ-DX1	NP14	lymphocytic_infiltrate	1074662	2162113	0.994085
TCGA-E2-A1AZ-DX1	NP14	necrosis_or_debris	276	1285492	0.000429408
TCGA-E2-A1AZ-DX1	NP14	stroma	3489202	8374052	0.833337
TCGA-E2-A1AZ-DX1	NP14	tumor	5820206	11770474	0.98895
TCGA-E2-A1AZ-DX1	NP14	exclude	368222	753837	0.976927
TCGA-E2-A1AZ-DX1	NP14	fat	9481	18962	1
TCGA-E2-A1AZ-DX1	NP14	other_immune_infiltrate	5092	10184	1
TCGA-E2-A1AZ-DX1	NP14	undetermined	0	11412	0
TCGA-E2-A1AZ-DX1	NP14	blood_vessel	0	15426	0
TCGA-EW-A1PH-DX1	NP14	stroma	4153672	11337012	0.732763
TCGA-EW-A1PH-DX1	NP14	lymphocytic_infiltrate	2114978	4441498	0.952371
TCGA-EW-A1PH-DX1	NP14	necrosis_or_debris	524207	3943515	0.265858
TCGA-EW-A1PH-DX1	NP14	blood	41071	119821	0.685539
TCGA-EW-A1PH-DX1	NP14	exclude	266120	532240	1
TCGA-EW-A1PH-DX1	NP14	fat	50255	130408	0.770735
TCGA-EW-A1PH-DX1	NP14	normal_acinus_or_duct	0	7347	0
TCGA-EW-A1PH-DX1	NP14	tumor	10095257	20291063	0.995045
TCGA-OL-A5D7-DX1	NP14	necrosis_or_debris	93106	1185508	0.157074
TCGA-OL-A5D7-DX1	NP14	stroma	1064770	3432464	0.620411
TCGA-OL-A5D7-DX1	NP14	tumor	15857526	31777072	0.998048
TCGA-OL-A5D7-DX1	NP14	blood	1176467	2357572	0.998033
TCGA-OL-A5D7-DX1	NP14	lymphocytic_infiltrate	3399700	7068858	0.961881
TCGA-OL-A5D7-DX1	NP14	exclude	33141	67162	0.986897
TCGA-A7-A4SD-DX1	NP15	tumor	3492942	7179013	0.973098
TCGA-A7-A4SD-DX1	NP15	stroma	529516	6322377	0.167505
TCGA-A7-A4SD-DX1	NP15	lymphocytic_infiltrate	0	5274763	0
TCGA-A7-A4SD-DX1	NP15	blood_vessel	0	53927	0
TCGA-A2-A0ST-DX1	NP16	lymphocytic_infiltrate	9997787	22673202	0.881903
TCGA-A2-A0ST-DX1	NP16	blood_vessel	0	192104	0
TCGA-BH-A0BG-DX1	NP16	exclude	0	29307	0
TCGA-BH-A0BG-DX1	NP16	lymphocytic_infiltrate	2919606	6750272	0.865034
TCGA-BH-A0BG-DX1	NP16	blood_vessel	0	105734	0
TCGA-BH-A0BG-DX1	NP16	fat	452571	905257	0.999873
TCGA-BH-A0BG-DX1	NP16	necrosis_or_debris	959	1918	1
TCGA-BH-A0BG-DX1	NP16	blood	10906	30214	0.721917
TCGA-E2-A1L7-DX1	NP16	blood_vessel	0	527251	0
TCGA-E2-A1L7-DX1	NP16	blood	7542	34098	0.442372
TCGA-E2-A1L7-DX1	NP16	lymphocytic_infiltrate	710090	2955500	0.480521
TCGA-D8-A143-DX1	NP17	lymphocytic_infiltrate	2005015	4010030	1
TCGA-D8-A143-DX1	NP17	necrosis_or_debris	2049446	4098892	1
TCGA-D8-A143-DX1	NP17	blood	93635	187270	1
TCGA-D8-A143-DX1	NP17	fat	1728283	3456566	1
TCGA-A2-A3XY-DX1	NP18	stroma	10902527	24363621	0.894984
TCGA-A2-A3XY-DX1	NP18	blood_vessel	0	120126	0
TCGA-A2-A3XY-DX1	NP18	nerve	0	23858	0
TCGA-A2-A3XY-DX1	NP18	fat	1355797	2822633	0.960661
TCGA-A2-A3XY-DX1	NP18	blood	0	6567	0
TCGA-A2-A3XY-DX1	NP18	glandular_secretions	76324	171080	0.892261
TCGA-A2-A3XY-DX1	NP18	necrosis_or_debris	1015512	2307587	0.880151
TCGA-A2-A3XY-DX1	NP18	lymphocytic_infiltrate	1348262	4709609	0.572558
TCGA-A2-A3XY-DX1	NP18	tumor	4417117	9391703	0.940642
TCGA-AQ-A04J-DX1	NP18	stroma	3304252	8900663	0.742473
TCGA-AQ-A04J-DX1	NP18	tumor	1136962	2768427	0.821378
TCGA-AQ-A04J-DX1	NP18	exclude	0	264587	0
TCGA-AQ-A04J-DX1	NP18	blood_vessel	0	89394	0
TCGA-AQ-A04J-DX1	NP18	lymphocytic_infiltrate	1403324	3861636	0.726803
TCGA-AQ-A04J-DX1	NP18	necrosis_or_debris	117479	2559869	0.0917852
TCGA-AR-A1AY-DX1	NP18	tumor	3199836	6893752	0.928329
TCGA-AR-A1AY-DX1	NP18	stroma	2552148	5618321	0.908509
TCGA-AR-A1AY-DX1	NP18	exclude	0	165340	0
TCGA-AR-A1AY-DX1	NP18	necrosis_or_debris	563939	1333067	0.846078
TCGA-D8-A13Z-DX1	NP18	normal_acinus_or_duct	0	124719	0
TCGA-D8-A13Z-DX1	NP18	tumor	22101974	50994464	0.866838
TCGA-D8-A13Z-DX1	NP18	fat	49569	3277302	0.0302499
TCGA-D8-A13Z-DX1	NP18	exclude	0	1640870	0
TCGA-D8-A13Z-DX1	NP18	blood	23652	47304	1
TCGA-D8-A13Z-DX1	NP18	glandular_secretions	32372	64744	1
TCGA-D8-A13Z-DX1	NP18	necrosis_or_debris	1704935	3596940	0.947992
TCGA-D8-A13Z-DX1	NP18	lymphocytic_infiltrate	1510553	3891610	0.776313
TCGA-D8-A13Z-DX1	NP18	stroma	9721252	23236293	0.83673
TCGA-D8-A13Z-DX1	NP18	plasma_cells	0	658082	0
TCGA-E2-A1LK-DX1	NP18	glandular_secretions	0	39956	0
TCGA-E2-A1LK-DX1	NP18	tumor	7790892	19181617	0.812329
TCGA-E2-A1LK-DX1	NP18	stroma	5629934	15290256	0.736408
TCGA-E2-A1LK-DX1	NP18	necrosis_or_debris	55075	618437	0.17811
TCGA-E2-A1LK-DX1	NP18	blood	24703	139096	0.355194
TCGA-E2-A1LK-DX1	NP18	exclude	0	1697575	0
TCGA-E2-A1LK-DX1	NP18	blood_vessel	0	30	0
TCGA-E2-A1LK-DX1	NP18	fat	0	918962	0
TCGA-E2-A1LK-DX1	NP18	lymphocytic_infiltrate	610008	1511219	0.807306
TCGA-E2-A574-DX1	NP18	tumor	6158298	12355234	0.996873
TCGA-E2-A574-DX1	NP18	fat	0	136446	0
TCGA-E2-A574-DX1	NP18	blood	120488	438327	0.549763
TCGA-E2-A574-DX1	NP18	blood_vessel	0	64597	0
TCGA-E2-A574-DX1	NP18	lymphocytic_infiltrate	547785	1191055	0.919832
TCGA-E2-A574-DX1	NP18	stroma	2243918	5943057	0.755139
TCGA-E2-A574-DX1	NP18	necrosis_or_debris	94137	1267016	0.148596
TCGA-A7-A6VY-DX1	NP19	tumor	4292153	9176877	0.935428
TCGA-A7-A6VY-DX1	NP19	blood	19749	127534	0.309706
TCGA-A7-A6VY-DX1	NP19	necrosis_or_debris	1627274	5157829	0.630992
TCGA-A7-A6VY-DX1	NP19	stroma	1421326	4861672	0.584707
TCGA-AQ-A54N-DX1	NP19	lymphocytic_infiltrate	5906	20175	0.585477
TCGA-AQ-A54N-DX1	NP19	blood	261165	600530	0.869782
TCGA-AQ-A54N-DX1	NP19	exclude	217978	487990	0.893371
TCGA-AQ-A54N-DX1	NP19	plasma_cells	0	876985	0
TCGA-AQ-A54N-DX1	NP19	blood_vessel	0	89160	0
TCGA-AQ-A54N-DX1	NP19	necrosis_or_debris	1389298	3682527	0.754535
TCGA-AQ-A54N-DX1	NP19	glandular_secretions	31206	98227	0.635385
TCGA-AR-A256-DX1	NP19	lymphocytic_infiltrate	814018	1628697	0.999594
TCGA-AR-A256-DX1	NP19	stroma	2379453	5222845	0.911171
TCGA-AR-A256-DX1	NP19	blood	83304	167665	0.993696
TCGA-AR-A256-DX1	NP19	exclude	158236	322936	0.979984
TCGA-AR-A256-DX1	NP19	plasma_cells	922504	1847249	0.998787
TCGA-AR-A256-DX1	NP19	necrosis_or_debris	57354	559037	0.205189
TCGA-AR-A256-DX1	NP19	tumor	2452984	4915155	0.998131
TCGA-BH-A0AV-DX1	NP19	tumor	3224259	8244861	0.782126
TCGA-BH-A0AV-DX1	NP19	necrosis_or_debris	895916	1791832	1
TCGA-BH-A0AV-DX1	NP19	lymphocytic_infiltrate	2703497	5412989	0.998892
TCGA-BH-A0AV-DX1	NP19	blood	149513	425678	0.70247
TCGA-BH-A0AV-DX1	NP19	exclude	688003	1380288	0.996898
TCGA-BH-A0AV-DX1	NP19	blood_vessel	0	50767	0
TCGA-BH-A0AV-DX1	NP19	stroma	5434933	12761553	0.851767
TCGA-BH-A0WA-DX1	NP19	blood	240930	483758	0.996077
TCGA-BH-A0WA-DX1	NP19	blood_vessel	0	13590	0
TCGA-BH-A0WA-DX1	NP19	normal_acinus_or_duct	0	152309	0
TCGA-BH-A0WA-DX1	NP19	fat	2066689	4133378	1
TCGA-BH-A0WA-DX1	NP19	tumor	11781495	23697194	0.994337
TCGA-BH-A0WA-DX1	NP19	exclude	459630	919260	1
TCGA-D8-A142-DX1	NP19	tumor	16466558	32999110	0.998
TCGA-D8-A142-DX1	NP19	lymphocytic_infiltrate	2239352	4479379	0.999849
TCGA-D8-A142-DX1	NP19	blood	76527	172926	0.885084
TCGA-D8-A142-DX1	NP19	blood_vessel	0	639986	0
TCGA-D8-A142-DX1	NP19	exclude	3172679	6418137	0.98866
TCGA-D8-A142-DX1	NP19	lymphatics	57	110639	0.00103038
TCGA-D8-A142-DX1	NP19	glandular_secretions	0	91767	0
TCGA-D8-A27H-DX1	NP19	tumor	2883483	5816310	0.991516
TCGA-D8-A27H-DX1	NP19	blood_vessel	0	13308	0
TCGA-D8-A27H-DX1	NP19	stroma	2231225	4594499	0.971259
TCGA-D8-A27H-DX1	NP19	lymphocytic_infiltrate	1150130	2386774	0.963753
TCGA-D8-A27H-DX1	NP19	fat	74805	153133	0.976994
TCGA-D8-A27H-DX1	NP19	exclude	21524	43048	1
TCGA-D8-A27H-DX1	NP19	blood	4388	8776	1
TCGA-EW-A1P1-DX1	NP19	necrosis_or_debris	848382	1696764	1
TCGA-EW-A1P1-DX1	NP19	stroma	10016384	23573679	0.849794
TCGA-EW-A1P1-DX1	NP19	blood_vessel	0	75923	0
TCGA-EW-A1P1-DX1	NP19	tumor	6813935	16263376	0.837948
TCGA-EW-A1P1-DX1	NP19	blood	503757	1019929	0.987828
TCGA-EW-A1P1-DX1	NP19	lymphocytic_infiltrate	2340745	5748061	0.814447
TCGA-EW-A1P1-DX1	NP19	exclude	612072	1368860	0.89428
TCGA-A2-A04T-DX1	NP2	tumor	14890881	33410380	0.891392
TCGA-A2-A04T-DX1	NP2	stroma	5195618	16877468	0.615687
TCGA-A2-A04T-DX1	NP2	lymphocytic_infiltrate	88792	1531767	0.115934
TCGA-A2-A04T-DX1	NP2	necrosis_or_debris	1754213	4122563	0.85103
TCGA-A2-A04T-DX1	NP2	exclude	0	1093098	0
TCGA-A2-A04T-DX1	NP2	blood_vessel	0	26196	0
TCGA-BH-A0E0-DX1	NP2	exclude	30523	186379	0.327537
TCGA-BH-A0E0-DX1	NP2	blood	6006	19739	0.608541
TCGA-BH-A0E0-DX1	NP2	glandular_secretions	0	256147	0
TCGA-BH-A0E0-DX1	NP2	lymphocytic_infiltrate	3150088	6653532	0.946892
TCGA-BH-A0E0-DX1	NP2	normal_acinus_or_duct	0	338869	0
TCGA-BH-A0E0-DX1	NP2	stroma	669752	2218204	0.603869
TCGA-BH-A0E0-DX1	NP2	tumor	10140655	21144390	0.959182
TCGA-BH-A0E0-DX1	NP2	blood_vessel	0	193292	0
TCGA-BH-A0E0-DX1	NP2	fat	14	114469	0.000244608
TCGA-BH-A0E0-DX1	NP2	necrosis_or_debris	0	281991	0
TCGA-E2-A14X-DX1	NP2	lymphocytic_infiltrate	4260707	9219154	0.924316
TCGA-E2-A14X-DX1	NP2	stroma	9395138	19617547	0.95783
TCGA-E2-A14X-DX1	NP2	nerve	0	33263	0
TCGA-E2-A14X-DX1	NP2	tumor	12607333	25214887	0.999991
TCGA-E2-A14X-DX1	NP2	blood_vessel	0	184968	0
TCGA-E2-A14X-DX1	NP2	angioinvasion	0	30907	0
TCGA-E2-A14X-DX1	NP2	fat	1014975	2029950	1
TCGA-E2-A14X-DX1	NP2	blood	535132	1127988	0.948826
TCGA-GI-A2C9-DX1	NP2	stroma	5773142	11561025	0.998725
TCGA-GI-A2C9-DX1	NP2	exclude	691886	1383772	1
TCGA-GI-A2C9-DX1	NP2	blood_vessel	0	17512	0
TCGA-GI-A2C9-DX1	NP2	lymphocytic_infiltrate	0	112619	0
TCGA-GI-A2C9-DX1	NP2	tumor	730730	1594707	0.916444
TCGA-GI-A2C9-DX1	NP2	blood	27589	60535	0.911506
TCGA-GI-A2C9-DX1	NP2	glandular_secretions	0	23214	0
TCGA-OL-A5D6-DX1	NP2	mucoid_material	440712	885811	0.995047
TCGA-OL-A5D6-DX1	NP2	tumor	4521546	9382256	0.96385
TCGA-OL-A5D6-DX1	NP2	stroma	2599440	6003558	0.865966
TCGA-OL-A5D6-DX1	NP2	necrosis_or_debris	0	449469	0
TCGA-OL-A5D6-DX1	NP2	exclude	229747	488138	0.94132
TCGA-OL-A5D6-DX1	NP2	fat	214427	440400	0.973783
TCGA-A8-A08R-DX1	NP20	stroma	992620	4731290	0.419598
TCGA-A8-A08R-DX1	NP20	tumor	8784833	19344904	0.908232
TCGA-A8-A08R-DX1	NP20	necrosis_or_debris	1455107	5333919	0.545605
TCGA-A8-A08R-DX1	NP20	blood_vessel	0	66999	0
TCGA-AR-A0TU-DX1	NP20	undetermined	113995	239445	0.95216
TCGA-AR-A0TU-DX1	NP20	exclude	0	81305	0
TCGA-AR-A0TU-DX1	NP20	necrosis_or_debris	797667	1736086	0.918926
TCGA-AR-A0TU-DX1	NP20	lymphocytic_infiltrate	657075	1465962	0.896442
TCGA-AR-A0TU-DX1	NP20	tumor	3073672	6723743	0.914274
TCGA-AR-A0TU-DX1	NP20	stroma	2177898	4910970	0.886952
TCGA-AR-A0TU-DX1	NP20	normal_acinus_or_duct	0	1369	0
TCGA-AR-A5QQ-DX1	NP20	stroma	2159500	6300745	0.685474
TCGA-AR-A5QQ-DX1	NP20	blood_vessel	18556	535783	0.0692668
TCGA-AR-A5QQ-DX1	NP20	skin_adnexia	0	1520521	0
TCGA-AR-A5QQ-DX1	NP20	undetermined	8662	41064	0.421878
TCGA-AR-A5QQ-DX1	NP20	blood	19451	52293	0.743924
TCGA-AR-A5QQ-DX1	NP20	necrosis_or_debris	0	73625	0
TCGA-AR-A5QQ-DX1	NP20	tumor	416165	3707531	0.224497
TCGA-AR-A5QQ-DX1	NP20	lymphocytic_infiltrate	4180921	9004591	0.92862
TCGA-AR-A5QQ-DX1	NP20	other_immune_infiltrate	0	4807	0
TCGA-BH-A18V-DX1	NP20	lymphocytic_infiltrate	849397	1837478	0.924525
TCGA-BH-A18V-DX1	NP20	tumor	13600834	28743150	0.94637
TCGA-BH-A18V-DX1	NP20	stroma	2993640	10107379	0.592367
TCGA-BH-A18V-DX1	NP20	necrosis_or_debris	1778379	7429913	0.478708
TCGA-BH-A1F6-DX1	NP20	tumor	7995401	16178715	0.988385
TCGA-BH-A1F6-DX1	NP20	stroma	6692904	13573721	0.986156
TCGA-D8-A147-DX1	NP20	lymphocytic_infiltrate	817451	1938491	0.843389
TCGA-D8-A147-DX1	NP20	necrosis_or_debris	2187	407455	0.0107349
TCGA-D8-A147-DX1	NP20	blood	17679	36236	0.97577
TCGA-D8-A147-DX1	NP20	exclude	0	823312	0
TCGA-D8-A147-DX1	NP20	stroma	819375	2711046	0.604471
TCGA-D8-A147-DX1	NP20	blood_vessel	0	74548	0
TCGA-D8-A147-DX1	NP20	other_immune_infiltrate	0	376262	0
TCGA-D8-A147-DX1	NP20	tumor	2022919	4142958	0.976558
TCGA-EW-A3U0-DX1	NP21	undetermined	0	264190	0
TCGA-EW-A3U0-DX1	NP21	blood	0	38580	0
TCGA-EW-A3U0-DX1	NP21	necrosis_or_debris	0	630907	0
TCGA-EW-A3U0-DX1	NP21	stroma	2924629	7736685	0.756042
TCGA-EW-A3U0-DX1	NP21	tumor	559336	2069617	0.540521
TCGA-EW-A3U0-DX1	NP21	blood_vessel	0	2805	0
TCGA-GM-A2DD-DX1	NP21	necrosis_or_debris	884530	1814993	0.974692
TCGA-GM-A2DD-DX1	NP21	blood_vessel	0	72902	0
TCGA-GM-A2DD-DX1	NP21	normal_acinus_or_duct	0	86426	0
TCGA-GM-A2DD-DX1	NP21	exclude	0	1098021	0
TCGA-GM-A2DD-DX1	NP21	fat	107107	214214	1
TCGA-GM-A2DD-DX1	NP21	lymphocytic_infiltrate	569713	1424587	0.799829
TCGA-A2-A3XX-DX1	NP3	stroma	2498378	5439687	0.918574
TCGA-A2-A3XX-DX1	NP3	tumor	5857235	12078291	0.969878
TCGA-A2-A3XX-DX1	NP3	lymphocytic_infiltrate	303748	762087	0.797148
TCGA-A2-A3XX-DX1	NP3	necrosis_or_debris	2135653	4585935	0.931393
TCGA-BH-A0B9-DX1	NP3	lymphocytic_infiltrate	3998858	8001793	0.99949
TCGA-BH-A0B9-DX1	NP3	blood_vessel	0	147727	0
TCGA-BH-A0B9-DX1	NP3	blood	7917	743806	0.0212878
TCGA-BH-A0B9-DX1	NP3	exclude	577863	1155726	1
TCGA-BH-A0B9-DX1	NP3	fat	2099227	4211826	0.996825
TCGA-BH-A0B9-DX1	NP3	tumor	9532348	19225784	0.991621
TCGA-BH-A0B9-DX1	NP3	necrosis_or_debris	1489036	3445142	0.864426
TCGA-BH-A0B9-DX1	NP3	stroma	5850616	12967812	0.902329
TCGA-C8-A3M7-DX1	NP3	stroma	11050507	22101014	1
TCGA-C8-A3M7-DX1	NP3	lymphocytic_infiltrate	428176	856352	1
TCGA-C8-A3M7-DX1	NP3	necrosis_or_debris	626164	1252328	1
TCGA-C8-A3M7-DX1	NP3	blood	3072	6144	1
TCGA-C8-A3M7-DX1	NP3	exclude	1924	3848	1
TCGA-C8-A3M7-DX1	NP3	tumor	4786957	9573914	1
TCGA-D8-A1JF-DX1	NP3	fat	70336	140672	1
TCGA-D8-A1JF-DX1	NP3	blood	4781	9562	1
TCGA-D8-A1JF-DX1	NP3	lymphocytic_infiltrate	791503	1583006	1
TCGA-D8-A1JF-DX1	NP3	stroma	6134627	12546510	0.977902
TCGA-D8-A1JF-DX1	NP3	tumor	7934155	16145566	0.982828
TCGA-D8-A1JF-DX1	NP3	exclude	199364	398728	1
TCGA-E2-A14N-DX1	NP3	tumor	15448706	31386548	0.984416
TCGA-E2-A14N-DX1	NP3	stroma	4041207	12199712	0.662509
TCGA-E2-A14N-DX1	NP3	lymphocytic_infiltrate	2587250	5174500	1
TCGA-E2-A14N-DX1	NP3	necrosis_or_debris	0	4573849	0
TCGA-E2-A14N-DX1	NP3	blood_vessel	0	88600	0
TCGA-E2-A14N-DX1	NP3	blood	11167	57383	0.389209
TCGA-E2-A14N-DX1	NP3	fat	1289202	2881456	0.894827
TCGA-E2-A1LH-DX1	NP3	exclude	0	45199	0
TCGA-E2-A1LH-DX1	NP3	tumor	3708022	7727825	0.959655
TCGA-E2-A1LH-DX1	NP3	stroma	3989678	8288107	0.962748
TCGA-E2-A1LH-DX1	NP3	lymphocytic_infiltrate	2605869	5223065	0.997831
TCGA-E2-A1LH-DX1	NP3	glandular_secretions	0	4130	0
TCGA-E2-A1LH-DX1	NP3	normal_acinus_or_duct	0	31300	0
TCGA-E2-A1LH-DX1	NP3	blood_vessel	0	16262	0
TCGA-E9-A5FL-DX1	NP3	lymphocytic_infiltrate	125895	251790	1
TCGA-E9-A5FL-DX1	NP3	necrosis_or_debris	562431	1124862	1
TCGA-E9-A5FL-DX1	NP3	tumor	15993222	33120039	0.965773
TCGA-E9-A5FL-DX1	NP3	stroma	14903570	30826190	0.966942
TCGA-E9-A5FL-DX1	NP3	fat	371680	743384	0.999968
TCGA-E9-A5FL-DX1	NP3	blood_vessel	0	288709	0
TCGA-E9-A5FL-DX1	NP3	blood	61027	122054	1
TCGA-A1-A0SP-DX1	NP4	lymphocytic_infiltrate	1236440	3070948	0.80525
TCGA-A1-A0SP-DX1	NP4	tumor	10618790	22138852	0.95929
TCGA-A1-A0SP-DX1	NP4	necrosis_or_debris	0	1689824	0
TCGA-A1-A0SP-DX1	NP4	glandular_secretions	36279	75727	0.958152
TCGA-A1-A0SP-DX1	NP4	normal_acinus_or_duct	0	118083	0
TCGA-A1-A0SP-DX1	NP4	stroma	8342240	19868814	0.839732
TCGA-A2-A0CM-DX1	NP4	necrosis_or_debris	2341827	5376876	0.871073
TCGA-A2-A0CM-DX1	NP4	lymphocytic_infiltrate	0	23264	0
TCGA-A2-A0CM-DX1	NP4	stroma	5736034	12504628	0.917426
TCGA-A2-A0CM-DX1	NP4	tumor	10577215	21678756	0.975814
TCGA-A2-A0CM-DX1	NP4	blood_vessel	0	40476	0
TCGA-D8-A1XQ-DX1	NP4	necrosis_or_debris	888641	1777282	1
TCGA-D8-A1XQ-DX1	NP4	lymphocytic_infiltrate	2294298	5540366	0.828212
TCGA-D8-A1XQ-DX1	NP4	stroma	10412639	21777854	0.956259
TCGA-D8-A1XQ-DX1	NP4	tumor	6555958	13112782	0.999934
TCGA-E2-A573-DX1	NP4	lymphatics	1858064	3716128	1
TCGA-E2-A573-DX1	NP4	exclude	85043	170086	1
TCGA-E2-A573-DX1	NP4	blood	83675	167350	1
TCGA-E2-A573-DX1	NP4	stroma	3638596	7277192	1
TCGA-E2-A573-DX1	NP4	tumor	2462836	4925672	1
TCGA-EW-A1P7-DX1	NP4	fat	841771	1685150	0.999046
TCGA-EW-A1P7-DX1	NP4	necrosis_or_debris	494849	989698	1
TCGA-EW-A1P7-DX1	NP4	lymphocytic_infiltrate	2793634	5970354	0.935835
TCGA-EW-A1P7-DX1	NP4	stroma	7864478	16328892	0.963259
TCGA-EW-A1P7-DX1	NP4	tumor	5257803	10608764	0.991219
TCGA-EW-A1P7-DX1	NP4	blood_vessel	0	165502	0
TCGA-GM-A2DF-DX1	NP4	lymphatics	6207704	12437749	0.998204
TCGA-GM-A2DF-DX1	NP4	tumor	1476221	2952442	1
TCGA-GM-A2DF-DX1	NP4	stroma	6999065	15159693	0.923378
TCGA-GM-A2DF-DX1	NP4	necrosis_or_debris	2	1135562	3.52248e-06
TCGA-GM-A2DF-DX1	NP4	fat	319571	641869	0.995751
TCGA-GM-A2DF-DX1	NP4	exclude	704688	1410313	0.999336
TCGA-GM-A2DH-DX1	NP4	tumor	7309991	15483566	0.944226
TCGA-GM-A2DH-DX1	NP4	stroma	3296424	7246484	0.9098
TCGA-GM-A2DH-DX1	NP4	lymphocytic_infiltrate	569314	1469727	0.774721
TCGA-GM-A2DH-DX1	NP4	exclude	0	870273	0
TCGA-GM-A2DH-DX1	NP4	blood_vessel	0	40706	0
TCGA-A2-A0T2-DX1	NP5	blood_vessel	0	289446	0
TCGA-A2-A0T2-DX1	NP5	tumor	7690076	16962070	0.906738
TCGA-A2-A0T2-DX1	NP5	stroma	9668859	23176358	0.834373
TCGA-A2-A0T2-DX1	NP5	lymphocytic_infiltrate	2018234	4225743	0.955209
TCGA-A2-A0T2-DX1	NP5	necrosis_or_debris	375847	2743407	0.274
TCGA-A2-A0T2-DX1	NP5	normal_acinus_or_duct	0	131424	0
TCGA-A7-A26G-DX1	NP5	stroma	2109176	4218352	1
TCGA-A7-A26G-DX1	NP5	lymphocytic_infiltrate	1885477	3770954	1
TCGA-A7-A26G-DX1	NP5	blood	166910	333820	1
TCGA-A7-A26G-DX1	NP5	tumor	2013085	4026170	1
TCGA-A7-A5ZV-DX1	NP5	stroma	5890251	12960755	0.908936
TCGA-A7-A5ZV-DX1	NP5	tumor	4848484	9904318	0.979065
TCGA-A7-A5ZV-DX1	NP5	lymphocytic_infiltrate	1808100	4781507	0.756289
TCGA-A7-A5ZV-DX1	NP5	blood	1384578	2770738	0.999429
TCGA-A7-A5ZV-DX1	NP5	exclude	0	58514	0
TCGA-A7-A5ZV-DX1	NP5	blood_vessel	0	99784	0
TCGA-A8-A07C-DX1	NP5	stroma	10251316	21073671	0.972903
TCGA-A8-A07C-DX1	NP5	undetermined	0	192397	0
TCGA-A8-A07C-DX1	NP5	exclude	328032	656106	0.999936
TCGA-A8-A07C-DX1	NP5	tumor	5015607	10393797	0.965115
TCGA-A8-A07C-DX1	NP5	lymphocytic_infiltrate	1400961	2804297	0.999153
TCGA-A8-A07C-DX1	NP5	necrosis_or_debris	22214	63252	0.702397
TCGA-AC-A6IW-DX1	NP5	exclude	0	125562	0
TCGA-AC-A6IW-DX1	NP5	tumor	5172090	10469189	0.988059
TCGA-AC-A6IW-DX1	NP5	stroma	919867	3124195	0.588867
TCGA-AC-A6IW-DX1	NP5	lymphocytic_infiltrate	2238109	5721969	0.782286
TCGA-AC-A6IW-DX1	NP5	blood_vessel	0	20637	0
TCGA-AR-A0U1-DX1	NP5	tumor	2728204	5457502	0.9998
TCGA-AR-A0U1-DX1	NP5	stroma	2083776	4491662	0.927842
TCGA-AR-A0U1-DX1	NP5	necrosis_or_debris	191117	1108503	0.34482
TCGA-AR-A0U1-DX1	NP5	blood	1408	12129	0.232171
TCGA-AR-A0U1-DX1	NP5	exclude	335622	730984	0.918275
TCGA-AR-A0U1-DX1	NP5	plasma_cells	0	491996	0
TCGA-AR-A0U1-DX1	NP5	other_immune_infiltrate	0	1896874	0
TCGA-AR-A0U1-DX1	NP5	blood_vessel	0	63514	0
TCGA-AR-A0U1-DX1	NP5	lymphocytic_infiltrate	1675838	5085836	0.659022
TCGA-C8-A1HJ-DX1	NP5	stroma	2573651	6208249	0.829107
TCGA-C8-A1HJ-DX1	NP5	lymphocytic_infiltrate	3962924	8815965	0.899034
TCGA-C8-A1HJ-DX1	NP5	necrosis_or_debris	3847344	7804339	0.98595
TCGA-C8-A1HJ-DX1	NP5	blood	44635	133516	0.668609
TCGA-C8-A1HJ-DX1	NP5	exclude	0	133453	0
TCGA-C8-A1HJ-DX1	NP5	blood_vessel	0	203385	0
TCGA-C8-A1HJ-DX1	NP5	tumor	7104886	14503277	0.979763
TCGA-OL-A97C-DX1	NP5	tumor	3669903	7339806	1
TCGA-OL-A97C-DX1	NP5	stroma	5885465	15786672	0.745625
TCGA-OL-A97C-DX1	NP5	blood	6404	73833	0.173473
TCGA-OL-A97C-DX1	NP5	blood_vessel	0	125213	0
TCGA-OL-A97C-DX1	NP5	fat	507204	1014408	1
TCGA-OL-A97C-DX1	NP5	metaplasia_NOS	2028211	8019344	0.50583
TCGA-A1-A0SK-DX1	NP6	fat	58988	149664	0.788272
TCGA-A1-A0SK-DX1	NP6	necrosis_or_debris	0	3528257	0
TCGA-A1-A0SK-DX1	NP6	lymphocytic_infiltrate	39855	2674779	0.0298006
TCGA-A1-A0SK-DX1	NP6	stroma	2710835	6651063	0.815158
TCGA-A1-A0SK-DX1	NP6	tumor	5187489	10719117	0.967895
TCGA-A2-A04P-DX1	NP6	lymphocytic_infiltrate	1637242	5622107	0.58243
TCGA-A2-A04P-DX1	NP6	stroma	3046140	9068157	0.671832
TCGA-A2-A04P-DX1	NP6	tumor	5031757	13594016	0.74029
TCGA-A2-A04P-DX1	NP6	necrosis_or_debris	269261	3401502	0.158319
TCGA-A2-A04P-DX1	NP6	normal_acinus_or_duct	0	10392	0
TCGA-A2-A04P-DX1	NP6	blood_vessel	23299	75474	0.617405
TCGA-BH-A0BL-DX1	NP6	stroma	8095705	16751967	0.966538
TCGA-BH-A0BL-DX1	NP6	tumor	6389313	12936702	0.987781
TCGA-BH-A0BL-DX1	NP6	lymphocytic_infiltrate	0	402481	0
TCGA-BH-A0BL-DX1	NP6	necrosis_or_debris	2780005	5560010	1
TCGA-E2-A14R-DX1	NP6	stroma	1048463	2420531	0.866308
TCGA-E2-A14R-DX1	NP6	exclude	292661	585666	0.999413
TCGA-E2-A14R-DX1	NP6	lymphocytic_infiltrate	1386884	3205369	0.865351
TCGA-E2-A14R-DX1	NP6	tumor	4032637	8216658	0.981576
TCGA-EW-A1OW-DX1	NP6	lymphocytic_infiltrate	3664887	8914373	0.822242
TCGA-EW-A1OW-DX1	NP6	blood_vessel	73990	217697	0.679752
TCGA-EW-A1OW-DX1	NP6	necrosis_or_debris	2868889	6036127	0.950573
TCGA-EW-A1OW-DX1	NP6	stroma	19038288	40626154	0.937243
TCGA-EW-A1OW-DX1	NP6	tumor	13030776	27289165	0.955015
TCGA-A2-A0D0-DX1	NP7	exclude	251261	502585	0.999875
TCGA-A2-A0D0-DX1	NP7	normal_acinus_or_duct	0	320077	0
TCGA-A2-A0D0-DX1	NP7	tumor	22702242	46288480	0.980902
TCGA-A2-A0D0-DX1	NP7	stroma	18094048	43505318	0.831809
TCGA-A2-A0D0-DX1	NP7	lymphocytic_infiltrate	23536812	48094843	0.978767
TCGA-A2-A0D0-DX1	NP7	necrosis_or_debris	9118	7113121	0.00256371
TCGA-A2-A0D0-DX1	NP7	blood	6699	13398	1
TCGA-A2-A0D0-DX1	NP7	blood_vessel	157567	354650	0.888577
TCGA-BH-A0RX-DX1	NP7	normal_acinus_or_duct	0	112177	0
TCGA-BH-A0RX-DX1	NP7	tumor	13394892	26925655	0.994954
TCGA-BH-A0RX-DX1	NP7	stroma	3223685	6783225	0.950487
TCGA-BH-A0RX-DX1	NP7	lymphocytic_infiltrate	2222960	4547519	0.977658
TCGA-BH-A0RX-DX1	NP7	necrosis_or_debris	6199104	12422248	0.998065
TCGA-BH-A0RX-DX1	NP7	blood	56643	136155	0.832037
TCGA-BH-A0RX-DX1	NP7	exclude	645231	1421374	0.907898
TCGA-BH-A0RX-DX1	NP7	other_immune_infiltrate	0	10684	0
TCGA-BH-A0RX-DX1	NP7	blood_vessel	537089	1158955	0.92685
TCGA-E2-A158-DX1	NP7	tumor	1827782	3679547	0.993482
TCGA-E2-A158-DX1	NP7	lymphocytic_infiltrate	398607	945539	0.843132
TCGA-E2-A158-DX1	NP7	glandular_secretions	220406	479790	0.91876
TCGA-E2-A158-DX1	NP7	blood	9236	19339	0.955168
TCGA-E2-A158-DX1	NP7	exclude	658746	1326866	0.992935
TCGA-E2-A158-DX1	NP7	fat	129784	259568	1
TCGA-E2-A158-DX1	NP7	blood_vessel	0	65230	0
TCGA-E2-A158-DX1	NP7	stroma	6372909	13017145	0.979156
TCGA-EW-A1P8-DX1	NP7	necrosis_or_debris	1613684	3284911	0.982483
TCGA-EW-A1P8-DX1	NP7	lymphocytic_infiltrate	960602	2029654	0.946567
TCGA-EW-A1P8-DX1	NP7	tumor	5133649	10414565	0.98586
TCGA-EW-A1P8-DX1	NP7	fat	380587	761174	1
TCGA-EW-A1P8-DX1	NP7	stroma	1936284	4158304	0.931285
TCGA-EW-A1P8-DX1	NP7	exclude	50240	100480	1
TCGA-GM-A3XL-DX1	NP7	blood_vessel	0	254304	0
TCGA-GM-A3XL-DX1	NP7	exclude	644488	1466162	0.87915
TCGA-GM-A3XL-DX1	NP7	lymphocytic_infiltrate	1780152	3904921	0.911748
TCGA-GM-A3XL-DX1	NP7	blood	13436	26872	1
TCGA-GM-A3XL-DX1	NP7	tumor	13647510	27414412	0.995645
TCGA-GM-A3XL-DX1	NP7	stroma	2304794	5148112	0.895394
TCGA-GM-A3XL-DX1	NP7	necrosis_or_debris	2056617	4257505	0.966114
TCGA-S3-AA15-DX1	NP7	lymphocytic_infiltrate	423548	951112	0.890637
TCGA-S3-AA15-DX1	NP7	necrosis_or_debris	68979	137958	1
TCGA-S3-AA15-DX1	NP7	glandular_secretions	13823	27646	1
TCGA-S3-AA15-DX1	NP7	stroma	3085667	6314336	0.977353
TCGA-S3-AA15-DX1	NP7	fat	471912	944174	0.999629
TCGA-S3-AA15-DX1	NP7	tumor	1824484	3688304	0.989335
TCGA-S3-AA15-DX1	NP7	exclude	56735	113470	1
TCGA-A2-A0YE-DX1	NP8	tumor	3265314	6725311	0.971052
TCGA-A2-A0YE-DX1	NP8	stroma	5670523	11887814	0.954006
TCGA-A2-A0YE-DX1	NP8	lymphocytic_infiltrate	1705113	3699818	0.921728
TCGA-A2-A0YE-DX1	NP8	blood_vessel	0	62493	0
TCGA-AN-A0AT-DX1	NP8	stroma	7105911	14948095	0.950745
TCGA-AN-A0AT-DX1	NP8	lymphocytic_infiltrate	1066452	2661751	0.801316
TCGA-AN-A0AT-DX1	NP8	necrosis_or_debris	681252	1450500	0.939334
TCGA-AN-A0AT-DX1	NP8	blood_vessel	0	20615	0
TCGA-AN-A0AT-DX1	NP8	tumor	5556519	11211871	0.991185
TCGA-D8-A27F-DX1	NP8	lymphocytic_infiltrate	776504	1588808	0.977467
TCGA-D8-A27F-DX1	NP8	tumor	6057206	12114412	1
TCGA-D8-A27F-DX1	NP8	blood_vessel	0	218405	0
TCGA-D8-A27F-DX1	NP8	necrosis_or_debris	1514788	3030314	0.999756
TCGA-D8-A27F-DX1	NP8	exclude	232563	465126	1
TCGA-D8-A27F-DX1	NP8	other_immune_infiltrate	0	453797	0
TCGA-D8-A27F-DX1	NP8	stroma	5293978	11281662	0.93851
TCGA-E2-A1LS-DX1	NP8	stroma	4238419	8540607	0.992533
TCGA-E2-A1LS-DX1	NP8	blood_vessel	0	31594	0
TCGA-E2-A1LS-DX1	NP8	lymphocytic_infiltrate	399945	820361	0.975046
TCGA-E2-A1LS-DX1	NP8	tumor	4301990	8631678	0.996791
TCGA-OL-A5RW-DX1	NP8	tumor	328880	659091	0.997981
TCGA-A7-A6VW-DX1	NP9	fat	555961	1142736	0.973035
TCGA-A7-A6VW-DX1	NP9	blood_vessel	0	14449	0
TCGA-A7-A6VW-DX1	NP9	tumor	5162598	10665073	0.968132
TCGA-A7-A6VW-DX1	NP9	stroma	7598632	15553032	0.977125
TCGA-A7-A6VW-DX1	NP9	glandular_secretions	1067	6629	0.321919
TCGA-A7-A6VW-DX1	NP9	exclude	30073	143051	0.420451
TCGA-A7-A6VW-DX1	NP9	normal_acinus_or_duct	0	94050	0
TCGA-A7-A6VW-DX1	NP9	lymphocytic_infiltrate	772913	1580004	0.978368
TCGA-AO-A124-DX1	NP9	exclude	12260	24520	1
TCGA-AO-A124-DX1	NP9	blood	0	9	0
TCGA-AO-A124-DX1	NP9	stroma	1039874	2314062	0.898743
TCGA-AO-A124-DX1	NP9	lymphocytic_infiltrate	283043	651700	0.86863
TCGA-AO-A124-DX1	NP9	mucoid_material	8	84149	0.000190139
TCGA-AO-A124-DX1	NP9	fat	44005	88045	0.999602
TCGA-AO-A124-DX1	NP9	glandular_secretions	28	4591	0.0121978
TCGA-AO-A124-DX1	NP9	tumor	521182	1102352	0.945582
TCGA-AO-A1KR-DX1	NP9	glandular_secretions	362	2990	0.24214
TCGA-AO-A1KR-DX1	NP9	tumor	3422152	6844654	0.999949
TCGA-AO-A1KR-DX1	NP9	necrosis_or_debris	462270	924540	1
TCGA-AO-A1KR-DX1	NP9	lymphocytic_infiltrate	791285	1641111	0.964328
TCGA-AO-A1KR-DX1	NP9	stroma	2271692	4604541	0.986718
TCGA-AO-A1KR-DX1	NP9	exclude	29186	58372	1
TCGA-BH-A0B3-DX1	NP9	normal_acinus_or_duct	114625	229250	1
TCGA-BH-A0B3-DX1	NP9	tumor	7244673	14489346	1
TCGA-BH-A0B3-DX1	NP9	fat	207539	415078	1
TCGA-BH-A0B3-DX1	NP9	exclude	14097	28194	1
TCGA-BH-A0B3-DX1	NP9	blood	25781	51562	1
TCGA-BH-A0B3-DX1	NP9	stroma	6418270	12836540	1
TCGA-BH-A0B3-DX1	NP9	lymphocytic_infiltrate	1644556	3289112	1
TCGA-BH-A0B3-DX1	NP9	necrosis_or_debris	457931	915862	1
TCGA-D8-A1JL-DX1	NP9	blood_vessel	0	145412	0
TCGA-D8-A1JL-DX1	NP9	normal_acinus_or_duct	37143	74286	1
TCGA-D8-A1JL-DX1	NP9	exclude	82566	165132	1
TCGA-D8-A1JL-DX1	NP9	blood	545405	1098467	0.993029
TCGA-D8-A1JL-DX1	NP9	lymphocytic_infiltrate	5857174	13532281	0.86566
TCGA-D8-A1JL-DX1	NP9	stroma	22422916	50031398	0.896354
TCGA-D8-A1JL-DX1	NP9	tumor	17326212	38039104	0.910968
TCGA-GM-A2DB-DX1	NP9	tumor	12487610	24975220	1
TCGA-GM-A2DB-DX1	NP9	stroma	19806121	41237436	0.960589
TCGA-GM-A2DB-DX1	NP9	blood_vessel	0	29945	0
TCGA-GM-A2DB-DX1	NP9	lymphocytic_infiltrate	2941586	7481450	0.786368
TCGA-GM-A2DB-DX1	NP9	fat	2777003	5557035	0.999455
TCGA-GM-A2DB-DX1	NP9	necrosis_or_debris	5737189	11474378	1
TCGA-GM-A2DB-DX1	NP9	exclude	401280	802560	1

## Sheet: Patch_CNN_testing_accuracy
n_slides_train	n_patches_train	accuracy	accuracy_tumor	accuracy_stroma	accuracy_inflammatory	rocauc_macroaverage	rocauc_tumor	rocauc_stroma	rocauc_inflammatory
2	1836	0.618	0.749	0.707	0.78	0.875	0.912	0.774	0.94
2	627	0.745	0.789	0.802	0.898	0.89	0.878	0.882	0.911
2	319	0.696	0.77	0.804	0.818	0.858	0.856	0.885	0.832
2	725	0.736	0.807	0.755	0.91	0.902	0.901	0.873	0.93
2	707	0.748	0.807	0.787	0.902	0.887	0.891	0.863	0.909
2	810	0.766	0.817	0.806	0.908	0.916	0.919	0.894	0.934
2	1362	0.721	0.785	0.782	0.876	0.907	0.88	0.918	0.923
2	651	0.756	0.83	0.829	0.852	0.915	0.903	0.906	0.937
2	884	0.77	0.827	0.808	0.905	0.915	0.908	0.906	0.932
2	937	0.773	0.832	0.808	0.907	0.918	0.911	0.885	0.958
2	1558	0.802	0.855	0.832	0.917	0.928	0.931	0.913	0.94
2	596	0.755	0.803	0.799	0.909	0.9	0.882	0.886	0.93
2	445	0.752	0.795	0.82	0.89	0.886	0.879	0.907	0.872
2	891	0.782	0.84	0.819	0.905	0.919	0.924	0.905	0.929
2	310	0.766	0.812	0.809	0.911	0.902	0.895	0.893	0.916
2	441	0.693	0.723	0.778	0.886	0.842	0.813	0.85	0.864
2	424	0.667	0.724	0.757	0.853	0.819	0.833	0.818	0.806
2	710	0.722	0.759	0.77	0.914	0.881	0.852	0.86	0.93
2	538	0.678	0.703	0.792	0.861	0.783	0.784	0.882	0.682
2	797	0.686	0.739	0.787	0.845	0.79	0.855	0.86	0.656
4	1385	0.822	0.869	0.856	0.919	0.942	0.946	0.926	0.953
4	925	0.755	0.812	0.787	0.912	0.896	0.896	0.87	0.922
4	1467	0.757	0.783	0.835	0.897	0.909	0.889	0.91	0.926
4	1954	0.803	0.853	0.838	0.916	0.936	0.943	0.918	0.946
4	2530	0.698	0.803	0.789	0.804	0.917	0.929	0.865	0.958
4	1821	0.781	0.85	0.819	0.892	0.921	0.931	0.907	0.924
4	842	0.788	0.824	0.837	0.914	0.922	0.921	0.911	0.934
4	1276	0.763	0.795	0.829	0.903	0.904	0.894	0.901	0.917
4	1578	0.794	0.85	0.823	0.914	0.937	0.936	0.928	0.946
4	1483	0.803	0.852	0.831	0.922	0.929	0.93	0.91	0.947
5	2009	0.783	0.822	0.845	0.899	0.926	0.92	0.928	0.931
5	1141	0.735	0.766	0.812	0.891	0.9	0.872	0.893	0.933
5	1827	0.814	0.866	0.851	0.911	0.938	0.943	0.924	0.947
5	1359	0.779	0.834	0.836	0.888	0.913	0.913	0.91	0.914
5	1116	0.733	0.811	0.814	0.841	0.906	0.91	0.887	0.921
5	2052	0.819	0.871	0.845	0.922	0.94	0.944	0.921	0.955
5	2132	0.799	0.851	0.843	0.903	0.927	0.936	0.924	0.922
5	1512	0.782	0.851	0.847	0.866	0.933	0.927	0.923	0.949
5	1142	0.797	0.833	0.849	0.912	0.931	0.925	0.928	0.94
5	2322	0.802	0.855	0.831	0.919	0.934	0.934	0.921	0.946
8	2540	0.826	0.872	0.863	0.918	0.945	0.949	0.933	0.954
8	2984	0.813	0.859	0.854	0.914	0.936	0.934	0.923	0.952
8	2317	0.805	0.845	0.85	0.915	0.934	0.934	0.925	0.944
8	2826	0.813	0.868	0.85	0.908	0.939	0.941	0.919	0.958
8	3325	0.819	0.866	0.852	0.921	0.945	0.945	0.934	0.957
8	2463	0.805	0.848	0.841	0.922	0.937	0.931	0.924	0.956
8	2417	0.8	0.854	0.82	0.925	0.937	0.939	0.918	0.955
8	3024	0.799	0.854	0.833	0.911	0.937	0.941	0.924	0.947
8	2548	0.795	0.849	0.819	0.922	0.94	0.942	0.923	0.955
8	2466	0.794	0.837	0.837	0.915	0.925	0.92	0.921	0.933
9	3448	0.813	0.859	0.853	0.914	0.937	0.939	0.929	0.942
9	2544	0.806	0.836	0.856	0.92	0.938	0.937	0.931	0.946
9	3940	0.806	0.842	0.862	0.909	0.936	0.928	0.935	0.943
9	2442	0.786	0.824	0.834	0.915	0.918	0.908	0.909	0.936
9	2212	0.793	0.845	0.817	0.923	0.93	0.928	0.91	0.951
9	3134	0.8	0.843	0.848	0.909	0.921	0.924	0.92	0.92
9	3313	0.811	0.851	0.852	0.919	0.94	0.944	0.926	0.95
9	3188	0.803	0.843	0.846	0.916	0.933	0.931	0.917	0.951
9	2936	0.822	0.871	0.851	0.923	0.945	0.947	0.933	0.954
9	2672	0.793	0.826	0.844	0.916	0.937	0.942	0.931	0.937
12	3700	0.82	0.871	0.851	0.918	0.941	0.946	0.926	0.951
12	5699	0.745	0.842	0.84	0.807	0.934	0.941	0.907	0.955
12	3016	0.815	0.854	0.857	0.919	0.939	0.941	0.928	0.949
12	6276	0.678	0.761	0.778	0.817	0.919	0.931	0.872	0.953
12	2292	0.8	0.839	0.84	0.921	0.934	0.935	0.918	0.949
12	6151	0.826	0.874	0.859	0.919	0.946	0.95	0.935	0.954
12	3136	0.814	0.851	0.859	0.918	0.943	0.943	0.934	0.951
12	5117	0.823	0.865	0.858	0.923	0.947	0.95	0.931	0.96
12	4302	0.817	0.851	0.861	0.921	0.945	0.946	0.934	0.956
12	5278	0.822	0.875	0.859	0.91	0.945	0.948	0.932	0.954
16	5132	0.816	0.858	0.85	0.923	0.942	0.942	0.926	0.959
16	4457	0.802	0.858	0.845	0.902	0.936	0.941	0.926	0.941
16	4750	0.819	0.865	0.849	0.924	0.942	0.944	0.926	0.956
16	4763	0.815	0.859	0.849	0.923	0.945	0.942	0.936	0.956
16	6751	0.781	0.86	0.791	0.912	0.949	0.955	0.934	0.959
16	4470	0.802	0.858	0.847	0.898	0.931	0.935	0.923	0.936
16	4815	0.808	0.848	0.848	0.921	0.937	0.936	0.92	0.956
16	5467	0.815	0.866	0.846	0.918	0.94	0.942	0.925	0.951
16	5253	0.815	0.861	0.848	0.92	0.942	0.942	0.93	0.956
16	5748	0.792	0.846	0.815	0.923	0.935	0.934	0.917	0.954
32	9783	0.808	0.862	0.828	0.926	0.949	0.952	0.936	0.961
32	10997	0.821	0.867	0.856	0.917	0.95	0.955	0.937	0.959
32	12644	0.835	0.888	0.858	0.925	0.957	0.959	0.945	0.966
32	10606	0.838	0.887	0.867	0.923	0.953	0.957	0.942	0.959
32	8984	0.831	0.878	0.858	0.925	0.95	0.953	0.938	0.961
32	11763	0.832	0.882	0.864	0.919	0.95	0.953	0.938	0.959
32	11027	0.778	0.867	0.838	0.851	0.941	0.954	0.902	0.965
32	11474	0.728	0.837	0.813	0.807	0.929	0.949	0.873	0.966
32	9902	0.834	0.88	0.861	0.926	0.954	0.954	0.943	0.964
32	11360	0.84	0.879	0.873	0.929	0.955	0.957	0.944	0.963
41	14225	0.833	0.871	0.871	0.924	0.951	0.953	0.944	0.957
41	13256	0.835	0.886	0.858	0.927	0.952	0.956	0.937	0.963
41	14704	0.819	0.852	0.861	0.924	0.952	0.956	0.942	0.959
41	17020	0.823	0.86	0.869	0.917	0.95	0.951	0.943	0.955
41	14442	0.834	0.872	0.869	0.926	0.954	0.956	0.943	0.964
41	13241	0.836	0.877	0.868	0.926	0.952	0.952	0.944	0.96
41	14225	0.818	0.861	0.857	0.917	0.95	0.955	0.936	0.959
41	15554	0.836	0.878	0.871	0.922	0.953	0.958	0.945	0.955
41	14971	0.826	0.886	0.845	0.921	0.954	0.958	0.941	0.964
41	13293	0.817	0.855	0.854	0.926	0.948	0.952	0.932	0.96
49	15936	0.837	0.882	0.865	0.928	0.951	0.955	0.938	0.96
49	17605	0.832	0.876	0.862	0.926	0.952	0.952	0.94	0.963
49	17526	0.847	0.891	0.872	0.932	0.956	0.959	0.943	0.967
49	18305	0.843	0.887	0.873	0.927	0.955	0.958	0.943	0.964
49	16423	0.84	0.89	0.868	0.923	0.955	0.96	0.941	0.965
49	16197	0.832	0.883	0.858	0.924	0.953	0.956	0.942	0.962
49	18005	0.825	0.873	0.855	0.922	0.952	0.951	0.942	0.965
49	16789	0.8	0.85	0.824	0.927	0.95	0.955	0.932	0.962
49	16695	0.803	0.857	0.847	0.903	0.947	0.942	0.935	0.964
49	17433	0.834	0.873	0.869	0.926	0.952	0.955	0.94	0.96
65	23261	0.83	0.874	0.859	0.927	0.951	0.952	0.941	0.961
65	23036	0.835	0.873	0.872	0.925	0.951	0.951	0.943	0.959
65	24143	0.836	0.877	0.868	0.926	0.955	0.953	0.946	0.964
65	23037	0.844	0.886	0.872	0.931	0.957	0.959	0.946	0.966
65	23696	0.791	0.848	0.806	0.927	0.952	0.958	0.935	0.964
65	23823	0.835	0.887	0.854	0.93	0.956	0.96	0.942	0.967
65	22460	0.817	0.873	0.845	0.916	0.951	0.952	0.942	0.959
65	23371	0.827	0.879	0.854	0.92	0.95	0.959	0.937	0.954
65	23066	0.818	0.848	0.863	0.925	0.952	0.955	0.942	0.96
65	22948	0.775	0.831	0.788	0.93	0.953	0.958	0.936	0.966
82	28541	0.824	0.865	0.862	0.922	0.954	0.96	0.94	0.961
82	28541	0.831	0.874	0.866	0.922	0.953	0.957	0.943	0.958
82	28541	0.836	0.885	0.867	0.921	0.953	0.957	0.94	0.963
82	28541	0.845	0.89	0.871	0.928	0.956	0.96	0.943	0.966
82	28541	0.814	0.867	0.833	0.928	0.954	0.955	0.94	0.967
82	28541	0.842	0.885	0.872	0.928	0.955	0.959	0.944	0.963
82	28541	0.799	0.862	0.816	0.92	0.954	0.955	0.944	0.964
82	28541	0.842	0.885	0.87	0.93	0.953	0.956	0.939	0.965
82	28541	0.836	0.878	0.872	0.923	0.955	0.957	0.946	0.961
82	28541	0.839	0.889	0.87	0.92	0.956	0.96	0.942	0.965

## Sheet: FCN_AUC
testing_set_roi_name	microaverage	macroaverage	tumor	stroma	inflammatory	necrosis	other
TCGA-E2-A14N-DX1_xmin21383_ymin66838_	0.949481	0.916127	0.931377	0.796529	0.992425	0.967033	0.893271
TCGA-E2-A14R-DX1_xmin7751_ymin59308_	0.939037	0.793055	0.943803	0.857754	0.888394	0.301561	0.973761
TCGA-E2-A14X-DX1_xmin88836_ymin66393_	0.984315	0.974013	0.994879	0.955718	0.981843	0.9948	0.942822
TCGA-E2-A150-DX1_xmin42083_ymin62113_	0.961254	0.860183	0.967463	0.899825	0.951858	0.971333	0.510438
TCGA-E2-A158-DX1_xmin56083_ymin25872_	0.954303	0.799428	0.943275	0.866562	0.987892	0.283525	0.915884
TCGA-E2-A159-DX1_xmin38620_ymin28700_	0.969226	0.925505	0.984645	0.875335	0.949282	0.988104	0.830158
TCGA-E2-A1AZ-DX1_xmin50286_ymin17075_	0.979902	0.94717	0.968384	0.955009	0.992668	0.832286	0.987505
TCGA-E2-A1B6-DX1_xmin16266_ymin50634_	0.981499	0.969623	0.978196	0.92356	0.988905	0.992399	0.965055
TCGA-E2-A1L7-DX1_xmin51554_ymin15424_	0.978187	0.956141	0.972946	0.948575	0.968727	0.984051	0.906406
TCGA-E2-A1LH-DX1_xmin22770_ymin24149_	0.96714	0.946477	0.979478	0.857512	0.962597	0.97966	0.95314
TCGA-E2-A1LI-DX1_xmin44715_ymin18434_	0.934587	0.935405	0.943139	0.845936	0.947484	0.977546	0.962917
TCGA-E2-A1LK-DX1_xmin75611_ymin27593_	0.968944	0.953359	0.979456	0.958349	0.994568	0.876547	0.957874
TCGA-E2-A1LS-DX1_xmin39247_ymin47756_	0.975443	0.882866	0.9594	0.89599	0.995065	0.952923	0.610954
TCGA-E2-A573-DX1_xmin59666_ymin56141_	0.961017	0.930063	0.961721	0.890802	0.954879	0.989845	0.853066
TCGA-E2-A574-DX1_xmin54962_ymin47475_	0.96732	0.938853	0.96308	0.882688	0.996207	0.941945	0.910346
TCGA-EW-A1OV-DX1_xmin126026_ymin65132_	0.98422	0.97668	0.996384	0.946516	0.982053	0.997079	0.961368
TCGA-EW-A1OW-DX1_xmin36101_ymin49680_	0.971529	0.957843	0.98902	0.972631	0.978776	0.896682	0.952104
TCGA-EW-A1P1-DX1_xmin50567_ymin38988_	0.956742	0.933288	0.963881	0.889396	0.953874	0.995191	0.864097
TCGA-EW-A1P7-DX1_xmin9808_ymin46395_	0.96346	0.918374	0.980506	0.951923	0.969708	0.709898	0.979833
TCGA-EW-A1P8-DX1_xmin15520_ymin26381_	0.942115	0.940652	0.953294	0.817302	0.972051	0.96527	0.995344
TCGA-EW-A1PB-DX1_xmin57214_ymin25940_	0.95059	0.938736	0.948804	0.840284	0.933954	0.997249	0.973391
TCGA-EW-A1PH-DX1_xmin3455_ymin52049_	0.958697	0.947764	0.960528	0.907575	0.978809	0.942909	0.948998
TCGA-EW-A3U0-DX1_xmin113512_ymin48566_	0.914627	0.711231	0.810659	0.816177	0.102124	0.915412	0.91178
TCGA-EW-A6SB-DX1_xmin34625_ymin56578_	0.932077	0.911364	0.919687	0.829872	0.899558	0.99408	0.913624
TCGA-GI-A2C9-DX1_xmin20882_ymin11843_	0.969802	0.797621	0.934866	0.897065	0.725081	0.502728	0.928365
TCGA-GM-A2DB-DX1_xmin50586_ymin43110_	0.95899	0.963479	0.980551	0.8895	0.961285	0.994656	0.991403
TCGA-GM-A2DD-DX1_xmin47260_ymin22408_	0.984369	0.954581	0.976159	0.974235	0.989277	0.988271	0.844966
TCGA-GM-A2DF-DX1_xmin50637_ymin43774_	0.925915	0.9097	0.979332	0.877312	0.933743	0.992905	0.765209
TCGA-GM-A2DH-DX1_xmin50963_ymin56303_	0.920592	0.887545	0.960138	0.923013	0.97902	0.751095	0.824458
TCGA-GM-A2DI-DX1_xmin22802_ymin51060_	0.906022	0.820238	0.784191	0.841654	0.837203	0.758436	0.879708
TCGA-GM-A3XL-DX1_xmin29910_ymin15820_	0.977151	0.952601	0.982415	0.909545	0.995738	0.988108	0.887201
TCGA-LL-A441-DX1_xmin82006_ymin43121_	0.95766	0.924221	0.904386	0.880395	0.991396	0.992655	0.852271
TCGA-LL-A5YO-DX1_xmin36631_ymin44396_	0.897616	0.859825	0.939098	0.753715	0.845279	0.912186	0.848848
TCGA-LL-A73Y-DX1_xmin68117_ymin49445_	0.950031	0.737923	0.930062	0.878549	0.929846	0.000402497	0.950757
TCGA-LL-A740-DX1_xmin39436_ymin24080_	0.915783	0.759593	0.933712	0.85	0.994251	0.184677	0.835327
TCGA-OL-A5D6-DX1_xmin115108_ymin40554_	0.948663	0.889064	0.910954	0.949434	0.751674	0.982504	0.850753
TCGA-OL-A5D7-DX1_xmin114443_ymin22490_	0.952505	0.937599	0.961444	0.881531	0.909232	0.976233	0.959555
TCGA-OL-A5RW-DX1_xmin5772_ymin6839_	0.91077	0.819691	0.938603	0.897496	0.969711	0.957521	0.335124
TCGA-OL-A66I-DX1_xmin38433_ymin22957_	0.857364	0.854035	0.849661	0.85933	0.857737	0.952087	0.751359
TCGA-OL-A66P-DX1_xmin30143_ymin20310_	0.742802	0.799271	0.693685	0.776058	0.591001	0.950378	0.985234
TCGA-OL-A6VO-DX1_xmin88416_ymin188485_	0.901395	0.903837	0.882689	0.744258	0.908828	0.985946	0.997466
TCGA-S3-AA10-DX1_xmin43039_ymin23986_	0.932219	0.91486	0.960202	0.805613	0.977102	0.911558	0.919826
TCGA-S3-AA15-DX1_xmin55486_ymin28926_	0.969042	0.941602	0.964576	0.897117	0.968894	0.903413	0.974009

## Sheet: FCN_confusion
		PREDICTED
		tumor	stroma	inflammatory	necrosis	other
TRUE	tumor	264149361	22063746	2896979	678815	2141737
	stroma	36192470	233461628	21811855	1444078	7343883
	inflammatory	18607967	16676648	78323893	279246	629030
	necrosis	6400364	4016393	677308	21791280	2379403
	other	3370508	7084780	1652381	794583	25353958
